# Supplementary material for: Judgement analysis of case severity and future risk of disability regarding chronic low back pain by general practitioners in Ireland
Source: PLoS One. 2018 Mar 26;13(3):e0194387. doi: 10.1371/journal.pone.0194387 (PMC5868792; doi:10.1371/journal.pone.0194387)
Supplement: S2 Data — (ZIP) [file pone.0194387.s002.zip]

Archive with 56 entries (56 files):
- P10 minus repeats.sav
- P10 Summary Sheet minus repeats.xls
- p101 minus repeats .sav
- P101 Summary Sheet minus repeats.xls
- p102 minus repeats .sav
- P102 Summary Sheet minus repeats.xls
- P11 minus repeats.sav
- P11 Summary Sheet minus repeats.xls
- P12_minus_repeats.sav
- P12_summary_without_repeats.xls
- p13 without repeats.sav
- P13_summary_without_repeats.xls
- p14_minus_repeats.sav
- P14_summary_without_repeats.xls
- P17 minus repeats.sav
- P17 Summary Sheet minus repeats.xls
- P19 minus repeats.sav
- P19 Summary Sheet minus repeats.xls
- P1_minus_repeats.sav
- p1_summary_without_repeats.xls
- P2 minus repeats.sav
- P2 Summary Sheet minus repeats.xls
- P20 minus repeats.sav
- P20 Summary Sheet minus repeats.xls
- P21 minus repeats.sav
- P21 Summary Sheet minus repeats.xls
- P22 minus repeats.sav
- P22 Summary Sheet minus repeats.xls
- P26 minus repeats.sav
- P26 Summary Sheet minus repeats.xls
- P27 minus repeats.sav
- P27 Summary Sheet minus repeats.xls
- P28 minus repeats.sav
- P28 Summary Sheet minus repeats.xls
- P29 minus repeats.sav
- P29 Summary Sheet minus repeats.xls
- P3 minus repeats.sav
- P3 Summary Sheet minus repeats.xls
- P33 minus repeats.sav
- P33 Summary Sheet minus repeats.xls
- P36 minus repeats.sav
- P36 Summary Sheet minus repeats.xls
- P39 minus repeats.sav
- P39 Summary Sheet minus repeats.xls
- P4_minus_repeats.sav
- P4_summary_without_repeats.xls
- P5 minus repeats.sav
- P5 Summary Sheet minus repeats.xls
- P6 minus repeats.sav
- P6 Summary Sheet minus repeats.xls
- P7 minus repeats.sav
- P7 Summary Sheet minus repeats.xls
- P8 minus repeats.sav
- P8 Summary Sheet minus repeats.xls
- p9._minus_repeats.sav
- P9_summary_without_repeats.xls
