# Supplementary material for: Judgement analysis of case severity and future risk of disability regarding chronic low back pain by general practitioners in Ireland
Source: PLoS One. 2018 Mar 26;13(3):e0194387. doi: 10.1371/journal.pone.0194387 (PMC5868792; doi:10.1371/journal.pone.0194387)
Supplement: S2 Data — (ZIP) [file pone.0194387.s002.zip › P10 Summary Sheet minus repeats.xls]

## Sheet: summary
partic	mul_r_sev	sev_mobility	sev_selfesteem	sev_sleep	sev_motivation	sev_painrightnow	mul_r_dis	dis_mobility	dis_selfesteem	dis_sleep	dis_motivation	dis_painrightnow	mul_r_medica	medic_mobility	medic_selfesteem	medic_sleep	medic_motivation	medic_painrightnow	mul_r_meds	meds_mobility	meds_selfesteem	meds_sleep	meds_motivation	meds_painrightnow	d	SE_d	beta	SE_beta	Z(fa)	NFA	NH	m_nsigsev	s_nsigsev	m_sigsev	s_sigsev	tval_rsev	m_nsigdis	s_nsigdis	m_sigdis	s_sigdis	tval_rdis	m_nsigmed	s_nsigmed	m_sigmed	s_sigmed	tval_rmed	r_sig_sev	r_sig_dis	r_sig_decmedication
p10	0.817485	10.432	19.2551	30.7298	5.52382	34.0593	0.768939	6.44322	43.8497	18.1228	16.0259	15.5584	0.771723	0.0892814	3.36176	5.01997	0.226487	91.3025	0.751809	3.90855	2.63864	1.8986	0.000987835	91.5532	1.94212	0.334064	0.315697	0.0591491	0.377392	6	16	4.29412	0.848875	5	0.707107	-2.63434	4.47059	1.00733	5	0.707107	-1.77359	3.25	0.786398	4.4	0.598243	-5.20496	0.422159	0.29917	0.65938
[truncated: 5 more columns]

## Sheet: ja_sev
partic	mul_r_sev	sev_mobility	sev_selfesteem	sev_sleep	sev_motivation	sev_painrightnow
p10	0.817485	10.432	19.2551	30.7298	5.52382	34.0593
Model Summary(b)
Model	R	R Square	Adjusted R Square	Std. Error of the Estimate
1	0.817485	0.668281	0.609045	0.530606
a	Predictors: (Constant), Pain Right Now, Motivation, Self esteem, Mobility, Sleep
b	Dependent Variable: Current Case Severity
Coefficients(a)
Model		Unstandardized Coefficients		Standardized Coefficients	t	Sig.	Correlations
		B	Std. Error	Beta			Zero-order	Partial	Part	sr_sq	RW_u
1	(Constant)	0.588282	0.586519		1.00301	0.324447
	Mobility	0.0104168	0.00434939	0.267265	2.39499	0.0235536	0.165935	0.412342	0.260681	0.0679548	10.432
	Self esteem	0.0154299	0.00474208	0.362028	3.25382	0.00297043	0.423887	0.523807	0.35416	0.12543	19.2551
	Sleep	0.0210293	0.00511592	0.467123	4.11056	0.000312191	0.481723	0.613471	0.447411	0.200177	30.7298
	Motivation	0.00877811	0.00503687	0.198581	1.74277	0.0923478	0.0736371	0.312823	0.189691	0.0359827	5.52382
	Pain Right Now	0.0252379	0.00583195	0.476658	4.32752	0.000173648	0.48426	0.633072	0.471026	0.221866	34.0593
a	Dependent Variable: Current Case Severity									0.65141

## Sheet: ja_dis
partic	mul_r_dis	dis_mobility	dis_selfesteem	dis_sleep	dis_motivation	dis_painrightnow
p10	0.768939	6.44322	43.8497	18.1228	16.0259	15.5584
Model Summary(b)
Model	R	R Square	Adjusted R Square	Std. Error of the Estimate
1	0.768939	0.591268	0.51828	0.623341
a	Predictors: (Constant), Pain Right Now, Motivation, Self esteem, Mobility, Sleep
b	Dependent Variable: Risk of Future Disability
Coefficients(a)
Model		Unstandardized Coefficients		Standardized Coefficients	t	Sig.	Correlations
		B	Std. Error	Beta			Zero-order	Partial	Part	sr_sq	RW_u
1	(Constant)	0.718614	0.689025		1.04294	0.305896
	Mobility	0.0082412	0.00510953	0.199793	1.61291	0.117981	0.134639	0.291567	0.194872	0.0379751	6.44322
	Self esteem	0.0234403	0.00557086	0.519664	4.20766	0.000240232	0.540183	0.622389	0.508371	0.258442	43.8497
	Sleep	0.0162573	0.00601004	0.341221	2.70502	0.0114908	0.348094	0.455174	0.326821	0.106812	18.1228
	Motivation	0.0150516	0.00591716	0.321737	2.54372	0.016773	0.201138	0.433256	0.307333	0.0944536	16.0259
	Pain Right Now	0.0171715	0.0068512	0.306438	2.50634	0.0182826	0.326864	0.428064	0.302818	0.0916985	15.5584
a	Dependent Variable: Risk of Future Disability									0.589381

## Sheet: ja_medication
partic	mul_r_medica	medic_mobility	medic_selfesteem	medic_sleep	medic_motivation	medic_painrightnow
p10	0.771723	0.0892814	3.36176	5.01997	0.226487	91.3025
Model Summary(b)
Model	R	R Square	Adjusted R Square	Std. Error of the Estimate
1	0.771723	0.595556	0.523334	0.625179
a	Predictors: (Constant), Pain Right Now, Motivation, Self esteem, Mobility, Sleep
b	Dependent Variable: Recommendation for Step 3 Pain Relief Medication
Coefficients(a)
Model		Unstandardized Coefficients		Standardized Coefficients	t	Sig.	Correlations
		B	Std. Error	Beta			Zero-order	Partial	Part	sr_sq	RW_u
1	(Constant)	1.33584	0.691057		1.93304	0.0634021
	Mobility	0.000985118	0.0051246	0.0236869	0.192233	0.848947	-0.0712438	0.0363047	0.0231035	0.000533771	0.0892814
	Self esteem	-0.00659071	0.00558729	-0.144918	-1.17959	0.24809	-0.068416	-0.217581	-0.141769	0.0200984	3.36176
	Sleep	0.00868868	0.00602776	0.180872	1.44144	0.160551	0.180037	0.26283	0.17324	0.030012	5.01997
	Motivation	0.00181703	0.00593461	0.0385221	0.306175	0.761737	0.00317874	0.0577649	0.0367976	0.00135406	0.226487
	Pain Right Now	0.042241	0.00687141	0.747653	6.14736	1.23219e-06	0.741845	0.757894	0.73882	0.545855	91.3025
a	Dependent Variable: Recommendation for Step 3 Pain Relief Medication									0.597853

## Sheet: ja_meds
partic	mul_r_meds	meds_mobility	meds_selfesteem	meds_sleep	meds_motivation	meds_painrightnow
p10	0.751809	3.90855	2.63864	1.8986	0.000987835	91.5532
Model Summary(b)
Model	R	R Square	Adjusted R Square	Std. Error of the Estimate
1	0.751809	0.565217	0.487577	0.347232
a	Predictors: (Constant), Pain Right Now, Motivation, Self esteem, Mobility, Sleep
b	Dependent Variable: medication
Coefficients(a)
Model		Unstandardized Coefficients		Standardized Coefficients	t	Sig.	Correlations
		B	Std. Error	Beta			Zero-order	Partial	Part	sr_sq	RW_u
1	(Constant)	-0.639764	0.383821		-1.66683	0.106698
	Mobility	0.00346949	0.00284627	0.155732	1.21896	0.233029	0.0578905	0.224483	0.151896	0.0230725	3.90855
	Self esteem	-0.00310806	0.00310325	-0.127577	-1.00155	0.325139	-0.0710566	-0.185973	-0.124804	0.0155761	2.63864
	Sleep	0.00284427	0.00334789	0.11053	0.84957	0.40277	0.113654	0.158523	0.105866	0.0112076	1.8986
	Motivation	-6.38752e-05	0.00329616	-0.00252797	-0.0193787	0.984676	-0.00133993	-0.0036622	-0.0024148	5.83127e-06	0.000987835
	Pain Right Now	0.0225154	0.00381647	0.74394	5.89955	2.39879e-06	0.718567	0.744428	0.73515	0.540446	91.5532
a	Dependent Variable: medication									0.590308

## Sheet: sdt
d	SE_d	beta	SE_beta	Z(fa)	NFA	NH	n_sigs	n_nsigs
1.94212	0.334064	0.315697	0.0591491	0.377392	6	16	17	17
medication * signal Crosstabulation
			signal		Total	hits	fa	Z(fa)	n_sigs	n_nsigs
			0	1		0.941176	0.352941	0.377392	17	17
medication	0	Count	11	1	12
		% within signal	64.7059	5.88235	35.2941
	1	Count	6	16	22
		% within signal	35.2941	94.1176	64.7059			-1.15297
Total		Count	17	17	34
		% within signal	100	100	100
						P1(hit)	P2 (FA)		1-P1		1-P2	P1(1-P1)	P2(1-P2)	N1	N2	Z1	(Z1)sqd	Z2	(Z2)sqd		exp z1	exp z2	pi	2*pi	sqrt 2pi	1/sqrt 2pi	omega 1	om1 sqd	omega 2	om2 sqd		beta sqd	omsq1*n1	omsq2*n2		SE beta1	SE beta2
						0.941176	0.352941		0.0588235		0.647059	0.0553633	0.228374	17	17	1.56473	2.44837	-0.377392	0.142425		0.293997	0.931264	3.14159	6.28319	2.50663	0.398942	0.117288	0.0137565	0.371521	0.138028		0.0996646	0.23386	2.34647		0.57962	0.0138617

## Sheet: tval_sev
	m_nsig	s_nsig	m_sig	s_sig	tval_r
	4.29412	0.848875	5	0.707107	-2.63434
Group Statistics
	signal	N	Mean	Std. Deviation	Std. Error Mean
Current Case Severity	0	17	4.29412	0.848875	0.205882
	1	17	5	0.707107	0.171499
Independent Samples Test
		Levene's Test for Equality of Variances		t-test for Equality of Means
		F	Sig.	t	df	Sig. (2-tailed)	Mean Difference	Std. Error Difference	95% Confidence Interval of the Difference
									Lower	Upper
Current Case Severity	Equal variances assumed	1.90177	0.177444	-2.63434	32	0.0128823	-0.705882	0.267954	-1.25169	-0.160078
	Equal variances not assumed			-2.63434	30.9879	0.0130403	-0.705882	0.267954	-1.25239	-0.159378

## Sheet: tval_dis
	m_nsig	s_nsig	m_sig	s_sig	tval_r
	4.47059	1.00733	5	0.707107	-1.77359
Group Statistics
	signal	N	Mean	Std. Deviation	Std. Error Mean
Risk of Future Disability	0	17	4.47059	1.00733	0.244312
	1	17	5	0.707107	0.171499
Independent Samples Test
		Levene's Test for Equality of Variances		t-test for Equality of Means
		F	Sig.	t	df	Sig. (2-tailed)	Mean Difference	Std. Error Difference	95% Confidence Interval of the Difference
									Lower	Upper
Risk of Future Disability	Equal variances assumed	5.1373	0.0303136	-1.77359	32	0.0856485	-0.529412	0.298497	-1.13743	0.0786063
	Equal variances not assumed			-1.77359	28.6875	0.0867478	-0.529412	0.298497	-1.1402	0.0813717

## Sheet: tval_medication
	m_nsig	s_nsig	m_sig	s_sig	tval_r
	3.11765	0.781213	4.29412	0.587868	-4.96139
Group Statistics
	signal	N	Mean	Std. Deviation	Std. Error Mean
Recommendation for Step 3 Pain Relief Medication	0	17	3.11765	0.781213	0.189472
	1	17	4.29412	0.587868	0.142579
Independent Samples Test
		Levene's Test for Equality of Variances		t-test for Equality of Means
		F	Sig.	t	df	Sig. (2-tailed)	Mean Difference	Std. Error Difference	95% Confidence Interval of the Difference
									Lower	Upper
Recommendation for Step 3 Pain Relief Medication	Equal variances assumed	0.942374	0.338949	-4.96139	32	2.2231e-05	-1.17647	0.237125	-1.65948	-0.693462
	Equal variances not assumed			-4.96139	29.7208	2.65815e-05	-1.17647	0.237125	-1.66094	-0.692005

## Sheet: correl
	r_sig_sev	r_sig_dis	r_sig_decmedication	r_sig_meds	g_sev	g_dis	g_decision medication	g_meds
	0.422159	0.29917	0.65938	0.615457	0.568284	0.379232	0.963227	0.980486
Correlations
		signal	Current Case Severity	Risk of Future Disability	Recommendation for Step 3 Pain Relief Medication	medication	pred_e_p1	p_sev_p1	p_dis_p1	p_medica_p1	p_med_p1
signal	Pearson Correlation	1	0.422159	0.29917	0.65938	0.615457	0.811956	0.461422	0.30792	0.782097	0.796111
	Sig. (2-tailed)		0.0128823	0.0856485	2.2231e-05	0.000107062	5.60513e-09	0.00601826	0.0764548	4.69931e-08	1.80935e-08
	N	34	34	34	34	34	34	34	34	34	34
Current Case Severity	Pearson Correlation	0.422159	1	0.748428	0.53121	0.49799	0.464564	0.817485	0.767152	0.51123	0.512208
	Sig. (2-tailed)	0.0128823		3.59126e-07	0.00122687	0.00272602	0.00564094	3.62812e-09	1.20812e-07	0.00200212	0.001956
	N	34	34	34	34	34	34	34	34	34	34
Risk of Future Disability	Pearson Correlation	0.29917	0.748428	1	0.23672	0.335519	0.291607	0.721595	0.768939	0.310989	0.310168
	Sig. (2-tailed)	0.0856485	3.59126e-07		0.177682	0.0523957	0.0942614	1.46661e-06	1.08309e-07	0.0734185	0.0742215
	N	34	34	34	34	34	34	34	34	34	34
Recommendation for Step 3 Pain Relief Medication	Pearson Correlation	0.65938	0.53121	0.23672	1	0.86034	0.743344	0.482612	0.312115	0.771723	0.75739
	Sig. (2-tailed)	2.2231e-05	0.00122687	0.177682		6.94328e-11	4.75018e-07	0.0038433	0.0723284	9.11881e-08	2.15785e-07
	N	34	34	34	34	34	34	34	34	34	34
medication	Pearson Correlation	0.615457	0.49799	0.335519	0.86034	1	0.737138	0.471058	0.303258	0.737846	0.751809
	Sig. (2-tailed)	0.000107062	0.00272602	0.0523957	6.94328e-11		6.62585e-07	0.00492493	0.081253	6.38193e-07	2.97083e-07
	N	34	34	34	34	34	34	34	34	34	34
pred_e_p1	Pearson Correlation	0.811956	0.464564	0.291607	0.743344	0.737138	1	0.568284	0.379232	0.963227	0.980486
	Sig. (2-tailed)	5.60513e-09	0.00564094	0.0942614	4.75018e-07	6.62585e-07		0.000454649	0.026971	7.89415e-20	3.53136e-24
	N	34	34	34	34	34	34	34	34	34	34
p_sev_p1	Pearson Correlation	0.461422	0.817485	0.721595	0.482612	0.471058	0.568284	1	0.938429	0.625369	0.626566
	Sig. (2-tailed)	0.00601826	3.62812e-09	1.46661e-06	0.0038433	0.00492493	0.000454649		2.51786e-16	7.667e-05	7.35828e-05
	N	34	34	34	34	34	34	34	34	34	34
p_dis_p1	Pearson Correlation	0.30792	0.767152	0.768939	0.312115	0.303258	0.379232	0.938429	1	0.404439	0.403371
	Sig. (2-tailed)	0.0764548	1.20812e-07	1.08309e-07	0.0723284	0.081253	0.026971	2.51786e-16		0.0176723	0.018003
	N	34	34	34	34	34	34	34	34	34	34
p_medica_p1	Pearson Correlation	0.782097	0.51123	0.310989	0.771723	0.737846	0.963227	0.625369	0.404439	1	0.981428
	Sig. (2-tailed)	4.69931e-08	0.00200212	0.0734185	9.11881e-08	6.38193e-07	7.89415e-20	7.667e-05	0.0176723		1.6109e-24
	N	34	34	34	34	34	34	34	34	34	34
p_med_p1	Pearson Correlation	0.796111	0.512208	0.310168	0.75739	0.751809	0.980486	0.626566	0.403371	0.981428	1
	Sig. (2-tailed)	1.80935e-08	0.001956	0.0742215	2.15785e-07	2.97083e-07	3.53136e-24	7.35828e-05	0.018003	1.6109e-24
	N	34	34	34	34	34	34	34	34	34	34
*	Correlation is significant at the 0.05 level (2-tailed).
**	Correlation is significant at the 0.01 level (2-tailed).
