# Supplementary material for: Judgement analysis of case severity and future risk of disability regarding chronic low back pain by general practitioners in Ireland
Source: PLoS One. 2018 Mar 26;13(3):e0194387. doi: 10.1371/journal.pone.0194387 (PMC5868792; doi:10.1371/journal.pone.0194387)
Supplement: S2 Data — (ZIP) [file pone.0194387.s002.zip › P101 Summary Sheet minus repeats.xls]

## Sheet: summary
partic	mul_r_sev	sev_mobility	sev_selfesteem	sev_sleep	sev_motivation	sev_painrightnow	mul_r_dis	dis_mobility	dis_selfesteem	dis_sleep	dis_motivation	dis_painrightnow	mul_r_medica	medic_mobility	medic_selfesteem	medic_sleep	medic_motivation	medic_painrightnow	mul_r_meds	meds_mobility	meds_selfesteem	meds_sleep	meds_motivation	meds_painrightnow	d	SE_d	beta	SE_beta	Z(fa)	NFA	NH	m_nsigsev	s_nsigsev	m_sigsev	s_sigsev	tval_rsev	m_nsigdis	s_nsigdis	m_sigdis	s_sigdis	tval_rdis	m_nsigmed	s_nsigmed	m_sigmed	s_sigmed	tval_rmed	r_sig_sev	r_sig_dis	r_sig_decmedication
pilot 1	0.736702	37.1404	23.0586	5.33367	8.46182	26.0056	0.540588	41.6448	0.161462	0.221192	0.273713	57.6989	0.906834	3.79872	0.166242	3.82327	1.7187	90.4931	0.814084	1.33134	4.23392	3.6427	1.84998	88.9421	2.37366	0.313847	1	0.442076	1.18683	2	15	3.88235	0.600245	4.58824	1.00367	-2.48868	3	0.612372	3.88235	0.99262	-3.11925	2.70588	0.771744	4.35294	0.86177	-5.8704	0.402694	0.482867	0.720082
[truncated: 5 more columns]

## Sheet: ja_sev
partic	mul_r_sev	sev_mobility	sev_selfesteem	sev_sleep	sev_motivation	sev_painrightnow
pilot 1	0.736702	37.1404	23.0586	5.33367	8.46182	26.0056
Model Summary(b)
Model	R	R Square	Adjusted R Square	Std. Error of the Estimate
1	0.736702	0.54273	0.461074	0.653092
a	Predictors: (Constant), Pain Right Now, Motivation, Self esteem, Mobility, Sleep
b	Dependent Variable: Current Case Severity
Coefficients(a)
Model		Unstandardized Coefficients		Standardized Coefficients	t	Sig.	Correlations
		B	Std. Error	Beta			Zero-order	Partial	Part	sr_sq	RW_u
1	(Constant)	0.394016	0.721912		0.545796	0.589529
	Mobility	0.0193025	0.00535341	0.472413	3.60565	0.00119643	0.406569	0.563103	0.460777	0.212315	37.1404
	Self esteem	0.0165824	0.00583675	0.371129	2.84103	0.00829108	0.355435	0.473036	0.363064	0.131816	23.0586
	Sleep	0.00860398	0.00629689	0.182308	1.36639	0.182692	0.172516	0.250021	0.174615	0.0304903	5.33367
	Motivation	0.0106698	0.00619959	0.230245	1.72104	0.0962768	0.209264	0.309298	0.219937	0.0483725	8.46182
	Pain Right Now	0.0216575	0.00717821	0.390178	3.01712	0.00538416	0.356544	0.495323	0.385568	0.148662	26.0056
a	Dependent Variable: Current Case Severity									0.571656

## Sheet: ja_dis
partic	mul_r_dis	dis_mobility	dis_selfesteem	dis_sleep	dis_motivation	dis_painrightnow
pilot 1	0.540588	41.6448	0.161462	0.221192	0.273713	57.6989
Model Summary(b)
Model	R	R Square	Adjusted R Square	Std. Error of the Estimate
1	0.540588	0.292235	0.165849	0.847012
a	Predictors: (Constant), Pain Right Now, Motivation, Self esteem, Mobility, Sleep
b	Dependent Variable: Risk of Future Disability
Coefficients(a)
Model		Unstandardized Coefficients		Standardized Coefficients	t	Sig.	Correlations
		B	Std. Error	Beta			Zero-order	Partial	Part	sr_sq	RW_u
1	(Constant)	1.30957	0.936265		1.39871	0.172878
	Mobility	0.0161822	0.00694297	0.379918	2.33074	0.027195	0.309943	0.403097	0.37056	0.137315	41.6448
	Self esteem	0.00109859	0.00756984	0.023586	0.145127	0.88565	0.0263539	0.0274161	0.0230735	0.000532386	0.161462
	Sleep	0.0013872	0.0081666	0.028196	0.169862	0.86634	0.0344644	0.0320845	0.0270062	0.000729333	0.221192
	Motivation	-0.00151928	0.0080404	-0.0314497	-0.188956	0.85149	0.0123649	-0.0356866	-0.0300418	0.00090251	0.273713
	Pain Right Now	0.0255404	0.0093096	0.441392	2.74345	0.0104855	0.392572	0.460278	0.436176	0.19025	57.6989
a	Dependent Variable: Risk of Future Disability									0.329729

## Sheet: ja_medication
partic	mul_r_medica	medic_mobility	medic_selfesteem	medic_sleep	medic_motivation	medic_painrightnow
pilot 1	0.906834	3.79872	0.166242	3.82327	1.7187	90.4931
Model Summary(b)
Model	R	R Square	Adjusted R Square	Std. Error of the Estimate
1	0.906834	0.822348	0.790625	0.53118
a	Predictors: (Constant), Pain Right Now, Motivation, Self esteem, Mobility, Sleep
b	Dependent Variable: Recommendation for Step 3 Pain Relief Medication
Coefficients(a)
Model		Unstandardized Coefficients		Standardized Coefficients	t	Sig.	Correlations
		B	Std. Error	Beta			Zero-order	Partial	Part	sr_sq	RW_u
1	(Constant)	-1.21998	0.587153		-2.07779	0.0470144
	Mobility	0.00973564	0.00435409	0.182601	2.23597	0.0335038	0.0650235	0.389235	0.178103	0.0317208	3.79872
	Self esteem	0.00222054	0.00474721	0.0380861	0.467755	0.64358	0.0989456	0.0880541	0.0372584	0.00138819	0.166242
	Sleep	0.0114884	0.00512146	0.18655	2.24319	0.0329808	0.189801	0.3903	0.178678	0.0319258	3.82327
	Motivation	0.00758365	0.00504231	0.125414	1.504	0.143778	0.0899038	0.273401	0.119799	0.0143518	1.7187
	Pain Right Now	0.0637146	0.00583826	0.879676	10.9133	1.35093e-11	0.863982	0.899807	0.869283	0.755653	90.4931
a	Dependent Variable: Recommendation for Step 3 Pain Relief Medication									0.835039

## Sheet: ja_meds
partic	mul_r_meds	meds_mobility	meds_selfesteem	meds_sleep	meds_motivation	meds_painrightnow
p3	0.814084	1.33134	4.23392	3.6427	1.84998	88.9421
Model Summary(b)
Model	R	R Square	Adjusted R Square	Std. Error of the Estimate
1	0.814084	0.662733	0.602506	0.319976
a	Predictors: (Constant), Pain Right Now, Motivation, Self esteem, Mobility, Sleep
b	Dependent Variable: meds
Coefficients(a)
Model		Unstandardized Coefficients		Standardized Coefficients	t	Sig.	Correlations
		B	Std. Error	Beta			Zero-order	Partial	Part	sr_sq	RW_u
1	(Constant)	-1.02722	0.353693		-2.90426	0.00710866
	Mobility	0.00228059	0.00262285	0.0978394	0.869509	0.391962	0.0137115	0.162147	0.0954294	0.00910677	1.33134
	Self esteem	-0.0044342	0.00285966	-0.173961	-1.55061	0.132227	-0.113954	-0.281212	-0.17018	0.0289613	4.23392
	Sleep	0.00443722	0.0030851	0.164807	1.43827	0.16144	0.136203	0.262292	0.157852	0.0249172	3.6427
	Motivation	0.00311329	0.00303743	0.117764	1.02498	0.314149	0.101081	0.190167	0.112492	0.0126545	1.84998
	Pain Right Now	0.0249944	0.00351689	0.789321	7.10696	9.86068e-08	0.76929	0.802092	0.779995	0.608392	88.9421
a	Dependent Variable: meds									0.684032

## Sheet: sdt
d	SE_d	beta	SE_beta	Z(fa)	NFA	NH	n_sigs	n_nsigs
2.37366	0.313847	1	0.442076	1.18683	2	15	17	17
meds * signal Crosstabulation
			signal		Total	hits	fa	Z(fa)	n_sigs	n_nsigs
			0	1		0.882353	0.117647	1.18683	17	17
meds	0	Count	15	2	17
		% within signal	88.2353	11.7647	50
	1	Count	2	15	17
		% within signal	11.7647	88.2353	50			6.66134e-16
Total		Count	17	17	34
		% within signal	100	100	100
						P1(hit)	P2 (FA)		1-P1		1-P2	P1(1-P1)	P2(1-P2)	N1	N2	Z1	(Z1)sqd	Z2	(Z2)sqd		exp z1	exp z2	pi	2*pi	sqrt 2pi	1/sqrt 2pi	omega 1	om1 sqd	omega 2	om2 sqd		beta sqd	omsq1*n1	omsq2*n2		SE beta1	SE beta2
						0.882353	0.117647		0.117647		0.882353	0.103806	0.103806	17	17	1.18683	1.40857	-1.18683	1.40857		0.494462	0.494462	3.14159	6.28319	2.50663	0.398942	0.197262	0.0389122	0.197262	0.0389122		1	0.661508	0.661508		0.221038	0.221038

## Sheet: tval_sev
	m_nsig	s_nsig	m_sig	s_sig	tval_r
	3.88235	0.600245	4.58824	1.00367	-2.48868
Group Statistics
	signal	N	Mean	Std. Deviation	Std. Error Mean
Current Case Severity	0	17	3.88235	0.600245	0.145581
	1	17	4.58824	1.00367	0.243426
Independent Samples Test
		Levene's Test for Equality of Variances		t-test for Equality of Means
		F	Sig.	t	df	Sig. (2-tailed)	Mean Difference	Std. Error Difference	95% Confidence Interval of the Difference
									Lower	Upper
Current Case Severity	Equal variances assumed	8.29465	0.00703767	-2.48868	32	0.0182153	-0.705882	0.283637	-1.28363	-0.128133
	Equal variances not assumed			-2.48868	26.1472	0.0195108	-0.705882	0.283637	-1.28875	-0.123018

## Sheet: tval_dis
	m_nsig	s_nsig	m_sig	s_sig	tval_r
	3	0.612372	3.88235	0.99262	-3.11925
Group Statistics
	signal	N	Mean	Std. Deviation	Std. Error Mean
Risk of Future Disability	0	17	3	0.612372	0.148522
	1	17	3.88235	0.99262	0.240746
Independent Samples Test
		Levene's Test for Equality of Variances		t-test for Equality of Means
		F	Sig.	t	df	Sig. (2-tailed)	Mean Difference	Std. Error Difference	95% Confidence Interval of the Difference
									Lower	Upper
Risk of Future Disability	Equal variances assumed	4.39362	0.0440692	-3.11925	32	0.00382193	-0.882353	0.282873	-1.45855	-0.306159
	Equal variances not assumed			-3.11925	26.6381	0.00432179	-0.882353	0.282873	-1.46313	-0.301576

## Sheet: tval_medication
	m_nsig	s_nsig	m_sig	s_sig	tval_r
	2.70588	0.771744	4.35294	0.86177	-5.8704
Group Statistics
	signal	N	Mean	Std. Deviation	Std. Error Mean
Recommendation for Step 3 Pain Relief Medication	0	17	2.70588	0.771744	0.187175
	1	17	4.35294	0.86177	0.20901
Independent Samples Test
		Levene's Test for Equality of Variances		t-test for Equality of Means
		F	Sig.	t	df	Sig. (2-tailed)	Mean Difference	Std. Error Difference	95% Confidence Interval of the Difference
									Lower	Upper
Recommendation for Step 3 Pain Relief Medication	Equal variances assumed	0.231081	0.633994	-5.8704	32	1.58009e-06	-1.64706	0.28057	-2.21856	-1.07556
	Equal variances not assumed			-5.8704	31.6182	1.65099e-06	-1.64706	0.28057	-2.21883	-1.07528

## Sheet: correl
	r_sig_sev	r_sig_dis	r_sig_decmedication	r_sig_meds	g_sev	g_dis	g_decision medication	g_meds
	0.402694	0.482867	0.720082	0.764706	0.505605	0.798182	0.956723	0.961977
Correlations
		signal	Current Case Severity	Risk of Future Disability	Recommendation for Step 3 Pain Relief Medication	meds	pred_e_p1	p_sev_p1	p_dis_p1	p_medica_p1	p_med_p1
signal	Pearson Correlation	1	0.402694	0.482867	0.720082	0.764706	0.811956	0.410529	0.648088	0.776817	0.781083
	Sig. (2-tailed)		0.0182153	0.00382193	1.58009e-06	1.40071e-07	5.60513e-09	0.0158816	3.41003e-05	6.61423e-08	5.02189e-08
	N	34	34	34	34	34	34	34	34	34	34
Current Case Severity	Pearson Correlation	0.402694	1	0.384574	0.491918	0.335578	0.37248	0.736702	0.589182	0.507091	0.383806
	Sig. (2-tailed)	0.0182153		0.0247226	0.00312784	0.0523519	0.0300509	6.78036e-07	0.000246263	0.00220779	0.0250361
	N	34	34	34	34	34	34	34	34	34	34
Risk of Future Disability	Pearson Correlation	0.482867	0.384574	1	0.423868	0.28972	0.431488	0.432339	0.540588	0.453132	0.421014
	Sig. (2-tailed)	0.00382193	0.0247226		0.0124846	0.0965091	0.0108352	0.0106629	0.000964703	0.00711919	0.0131544
	N	34	34	34	34	34	34	34	34	34	34
Recommendation for Step 3 Pain Relief Medication	Pearson Correlation	0.720082	0.491918	0.423868	1	0.822951	0.867589	0.624198	0.760127	0.906834	0.875801
	Sig. (2-tailed)	1.58009e-06	0.00312784	0.0124846		2.32588e-09	3.1248e-11	7.98022e-05	1.83899e-07	1.50949e-13	1.19298e-11
	N	34	34	34	34	34	34	34	34	34	34
meds	Pearson Correlation	0.764706	0.335578	0.28972	0.822951	1	0.78313	0.42412	0.634015	0.786225	0.814084
	Sig. (2-tailed)	1.40071e-07	0.0523519	0.0965091	2.32588e-09		4.39057e-08	0.0124268	5.67566e-05	3.57386e-08	4.74903e-09
	N	34	34	34	34	34	34	34	34	34	34
pred_e_p1	Pearson Correlation	0.811956	0.37248	0.431488	0.867589	0.78313	1	0.505605	0.798182	0.956723	0.961977
	Sig. (2-tailed)	5.60513e-09	0.0300509	0.0108352	3.1248e-11	4.39057e-08		0.00228603	1.56155e-08	1.01995e-18	1.33532e-19
	N	34	34	34	34	34	34	34	34	34	34
p_sev_p1	Pearson Correlation	0.410529	0.736702	0.432339	0.624198	0.42412	0.505605	1	0.799757	0.688327	0.520978
	Sig. (2-tailed)	0.0158816	6.78036e-07	0.0106629	7.98022e-05	0.0124268	0.00228603		1.39453e-08	6.81462e-06	0.00158243
	N	34	34	34	34	34	34	34	34	34	34
p_dis_p1	Pearson Correlation	0.648088	0.589182	0.540588	0.760127	0.634015	0.798182	0.799757	1	0.838221	0.778808
	Sig. (2-tailed)	3.41003e-05	0.000246263	0.000964703	1.83899e-07	5.67566e-05	1.56155e-08	1.39453e-08		6.17284e-10	5.82051e-08
	N	34	34	34	34	34	34	34	34	34	34
p_medica_p1	Pearson Correlation	0.776817	0.507091	0.453132	0.906834	0.786225	0.956723	0.688327	0.838221	1	0.965779
	Sig. (2-tailed)	6.61423e-08	0.00220779	0.00711919	1.50949e-13	3.57386e-08	1.01995e-18	6.81462e-06	6.17284e-10		2.54382e-20
	N	34	34	34	34	34	34	34	34	34	34
p_med_p1	Pearson Correlation	0.781083	0.383806	0.421014	0.875801	0.814084	0.961977	0.520978	0.778808	0.965779	1
	Sig. (2-tailed)	5.02189e-08	0.0250361	0.0131544	1.19298e-11	4.74903e-09	1.33532e-19	0.00158243	5.82051e-08	2.54382e-20
	N	34	34	34	34	34	34	34	34	34	34
*	Correlation is significant at the 0.05 level (2-tailed).
**	Correlation is significant at the 0.01 level (2-tailed).
