# Supplementary material for: Judgement analysis of case severity and future risk of disability regarding chronic low back pain by general practitioners in Ireland
Source: PLoS One. 2018 Mar 26;13(3):e0194387. doi: 10.1371/journal.pone.0194387 (PMC5868792; doi:10.1371/journal.pone.0194387)
Supplement: S2 Data — (ZIP) [file pone.0194387.s002.zip › P102 Summary Sheet minus repeats.xls]

## Sheet: summary
partic	mul_r_sev	sev_mobility	sev_selfesteem	sev_sleep	sev_motivation	sev_painrightnow	mul_r_dis	dis_mobility	dis_selfesteem	dis_sleep	dis_motivation	dis_painrightnow	mul_r_medica	medic_mobility	medic_selfesteem	medic_sleep	medic_motivation	medic_painrightnow	mul_r_meds	meds_mobility	meds_selfesteem	meds_sleep	meds_motivation	meds_painrightnow	d	SE_d	beta	SE_beta	Z(fa)	NFA	NH	m_nsigsev	s_nsigsev	m_sigsev	s_sigsev	tval_rsev	m_nsigdis	s_nsigdis	m_sigdis	s_sigdis	tval_rdis	m_nsigmed	s_nsigmed	m_sigmed	s_sigmed	tval_rmed	r_sig_sev	r_sig_dis	r_sig_decmedication
pilot 3	0.772353	38.8928	4.37637	6.6209	1.47354	48.6364	0.416503	45.0071	7.04269	25.2375	5.75593	16.9568	0.898902	2.56582	0.93602	0.0383198	0.648674	95.8112	0.731592	1.28502	1.38392	0.156701	0.668117	96.5062	2.11573	0.28422	1.31371	0.57104	1.18683	2	14	4.17647	1.18508	5	1.06066	-2.13498	4.29412	1.31171	4.29412	1.31171	0	2.41176	1.00367	4	0.612372	-5.56967	0.353103	6.60608e-18	0.701595
[truncated: 5 more columns]

## Sheet: ja_sev
partic	mul_r_sev	sev_mobility	sev_selfesteem	sev_sleep	sev_motivation	sev_painrightnow
pilot 3	0.772353	38.8928	4.37637	6.6209	1.47354	48.6364
Model Summary(b)
Model	R	R Square	Adjusted R Square	Std. Error of the Estimate
1	0.772353	0.596529	0.52448	0.816233
a	Predictors: (Constant), Pain Right Now, Motivation, Self esteem, Mobility, Sleep
b	Dependent Variable: Current Case Severity
Coefficients(a)
Model		Unstandardized Coefficients		Standardized Coefficients	t	Sig.	Correlations
		B	Std. Error	Beta			Zero-order	Partial	Part	sr_sq	RW_u
1	(Constant)	0.226881	0.902243		0.251463	0.803292
	Mobility	0.0279107	0.00669068	0.513403	4.17157	0.000264829	0.387672	0.619102	0.500757	0.250758	38.8928
	Self esteem	0.0102078	0.00729476	0.171708	1.39934	0.172693	0.210112	0.255661	0.167977	0.0282163	4.37637
	Sleep	0.0135453	0.00786984	0.215713	1.72117	0.0962534	0.261	0.309319	0.20661	0.0426877	6.6209
	Motivation	-0.00629141	0.00774823	-0.102039	-0.811981	0.423652	-0.103546	-0.151675	-0.0974705	0.00950049	1.47354
	Pain Right Now	0.0418506	0.00897131	0.566677	4.66494	6.92971e-05	0.519788	0.6613	0.559981	0.313579	48.6364
a	Dependent Variable: Current Case Severity									0.644741

## Sheet: ja_dis
partic	mul_r_dis	dis_mobility	dis_selfesteem	dis_sleep	dis_motivation	dis_painrightnow
pilot 3	0.416503	45.0071	7.04269	25.2375	5.75593	16.9568
Model Summary(b)
Model	R	R Square	Adjusted R Square	Std. Error of the Estimate
1	0.416503	0.173475	0.0258809	1.27486
a	Predictors: (Constant), Pain Right Now, Motivation, Self esteem, Mobility, Sleep
b	Dependent Variable: Risk of Future Disability
Coefficients(a)
Model		Unstandardized Coefficients		Standardized Coefficients	t	Sig.	Correlations
		B	Std. Error	Beta			Zero-order	Partial	Part	sr_sq	RW_u
1	(Constant)	1.98688	1.4092		1.40994	0.16957
	Mobility	0.0169269	0.0104501	0.285325	1.61979	0.116487	0.21911	0.292705	0.278297	0.0774492	45.0071
	Self esteem	0.00730041	0.0113936	0.112533	0.640749	0.526895	0.145758	0.120212	0.110087	0.0121192	7.04269
	Sleep	0.0149093	0.0122918	0.217579	1.21295	0.235284	0.250887	0.223431	0.208397	0.0434293	25.2375
	Motivation	-0.00701015	0.0121018	-0.104188	-0.579264	0.567043	-0.12932	-0.108821	-0.0995235	0.00990493	5.75593
	Pain Right Now	0.0139314	0.0140121	0.172863	0.994239	0.328622	0.153263	0.184662	0.17082	0.0291796	16.9568
a	Dependent Variable: Risk of Future Disability									0.172082

## Sheet: ja_medication
partic	mul_r_medica	medic_mobility	medic_selfesteem	medic_sleep	medic_motivation	medic_painrightnow
pilot 3	0.898902	2.56582	0.93602	0.0383198	0.648674	95.8112
Model Summary(b)
Model	R	R Square	Adjusted R Square	Std. Error of the Estimate
1	0.898902	0.808024	0.773743	0.54649
a	Predictors: (Constant), Pain Right Now, Motivation, Self esteem, Mobility, Sleep
b	Dependent Variable: Recommendation for Step 3 Pain Relief Medication
Coefficients(a)
Model		Unstandardized Coefficients		Standardized Coefficients	t	Sig.	Correlations
		B	Std. Error	Beta			Zero-order	Partial	Part	sr_sq	RW_u
1	(Constant)	-0.363798	0.604076		-0.602239	0.551861
	Mobility	0.0078343	0.00447959	0.14847	1.74889	0.091267	0.00562943	0.313813	0.144813	0.0209707	2.56582
	Self esteem	0.00515906	0.00488404	0.0894081	1.05631	0.299856	0.144782	0.195761	0.0874652	0.00765016	0.93602
	Sleep	-0.00112614	0.00526907	-0.0184769	-0.213727	0.832308	0.0467507	-0.0403577	-0.0176972	0.000313191	0.0383198
	Motivation	-0.00456176	0.00518765	-0.0762249	-0.879349	0.386697	-0.0723728	-0.163933	-0.0728125	0.00530166	0.648674
	Pain Right Now	0.0641919	0.00600653	0.895494	10.687	2.17624e-11	0.881738	0.896165	0.884913	0.783072	95.8112
a	Dependent Variable: Recommendation for Step 3 Pain Relief Medication									0.817307

## Sheet: ja_meds
partic	mul_r_meds	meds_mobility	meds_selfesteem	meds_sleep	meds_motivation	meds_painrightnow
pilot 3	0.731592	1.28502	1.38392	0.156701	0.668117	96.5062
Model Summary(b)
Model	R	R Square	Adjusted R Square	Std. Error of the Estimate
1	0.731592	0.535227	0.452232	0.374971
a	Predictors: (Constant), Pain Right Now, Motivation, Self esteem, Mobility, Sleep
b	Dependent Variable: meds
Coefficients(a)
Model		Unstandardized Coefficients		Standardized Coefficients	t	Sig.	Correlations
		B	Std. Error	Beta			Zero-order	Partial	Part	sr_sq	RW_u
1	(Constant)	-0.928791	0.414484		-2.24084	0.0331502
	Mobility	0.0019757	0.00307365	0.0849062	0.642786	0.525592	-0.0116346	0.120589	0.0828148	0.00685829	1.28502
	Self esteem	0.00223543	0.00335116	0.0878517	0.667063	0.510192	0.118746	0.125073	0.0859425	0.00738612	1.38392
	Sleep	-0.000811515	0.00361535	-0.0301934	-0.224464	0.824026	-0.00335965	-0.0423816	-0.0289193	0.000836327	0.156701
	Motivation	0.00164977	0.00355948	0.0625129	0.463487	0.646598	0.0619452	0.0872567	0.0597143	0.0035658	0.668117
	Pain Right Now	0.0229577	0.00412135	0.726259	5.57043	5.8493e-06	0.718489	0.725026	0.717679	0.515062	96.5062
a	Dependent Variable: meds									0.533709

## Sheet: sdt
d	SE_d	beta	SE_beta	Z(fa)	NFA	NH	n_sigs	n_nsigs
2.11573	0.28422	1.31371	0.571039	1.18683	2	14	17	17
meds * signal Crosstabulation
			signal		Total	hits	fa	Z(fa)	n_sigs	n_nsigs
			0	1		0.823529	0.117647	1.18683	17	17
meds	0	Count	15	3	18
		% within signal	88.2353	17.6471	52.9412
	1	Count	2	14	16
		% within signal	11.7647	82.3529	47.0588			0.272857
Total		Count	17	17	34
		% within signal	100	100	100
						P1(hit)	P2 (FA)		1-P1		1-P2	P1(1-P1)	P2(1-P2)	N1	N2	Z1	(Z1)sqd	Z2	(Z2)sqd		exp z1	exp z2	pi	2*pi	sqrt 2pi	1/sqrt 2pi	omega 1	om1 sqd	omega 2	om2 sqd		beta sqd	omsq1*n1	omsq2*n2		SE beta1	SE beta2
						0.823529	0.117647		0.176471		0.882353	0.145329	0.103806	17	17	0.928899	0.862854	-1.18683	1.40857		0.649581	0.494462	3.14159	6.28319	2.50663	0.398942	0.259145	0.0671564	0.197262	0.0389123		1.72584	1.14166	0.661508		0.109838	0.221038

## Sheet: tval_sev
	m_nsig	s_nsig	m_sig	s_sig	tval_r
	4.17647	1.18508	5	1.06066	-2.13498
Group Statistics
	signal	N	Mean	Std. Deviation	Std. Error Mean
Current Case Severity	0	17	4.17647	1.18508	0.287424
	1	17	5	1.06066	0.257248
Independent Samples Test
		Levene's Test for Equality of Variances		t-test for Equality of Means
		F	Sig.	t	df	Sig. (2-tailed)	Mean Difference	Std. Error Difference	95% Confidence Interval of the Difference
									Lower	Upper
Current Case Severity	Equal variances assumed	0.610412	0.440375	-2.13498	32	0.0405181	-0.823529	0.385732	-1.60924	-0.0378197
	Equal variances not assumed			-2.13498	31.6142	0.0406148	-0.823529	0.385732	-1.60962	-0.0374435

## Sheet: tval_dis
	m_nsig	s_nsig	m_sig	s_sig	tval_r
	4.29412	1.31171	4.29412	1.31171	0
Group Statistics
	signal	N	Mean	Std. Deviation	Std. Error Mean
Risk of Future Disability	0	17	4.29412	1.31171	0.318137
	1	17	4.29412	1.31171	0.318137
Independent Samples Test
		Levene's Test for Equality of Variances		t-test for Equality of Means
		F	Sig.	t	df	Sig. (2-tailed)	Mean Difference	Std. Error Difference	95% Confidence Interval of the Difference
									Lower	Upper
Risk of Future Disability	Equal variances assumed	0.0201278	0.88807	0	32	1	0	0.449913	-0.916444	0.916444
	Equal variances not assumed			0	32	1	0	0.449913	-0.916444	0.916444

## Sheet: tval_medication
	m_nsig	s_nsig	m_sig	s_sig	tval_r
	2.41176	1.00367	4	0.612372	-5.56967
Group Statistics
	signal	N	Mean	Std. Deviation	Std. Error Mean
Recommendation for Step 3 Pain Relief Medication	0	17	2.41176	1.00367	0.243426
	1	17	4	0.612372	0.148522
Independent Samples Test
		Levene's Test for Equality of Variances		t-test for Equality of Means
		F	Sig.	t	df	Sig. (2-tailed)	Mean Difference	Std. Error Difference	95% Confidence Interval of the Difference
									Lower	Upper
Recommendation for Step 3 Pain Relief Medication	Equal variances assumed	9.27892	0.00461586	-5.56967	32	3.78567e-06	-1.58824	0.285158	-2.16908	-1.00739
	Equal variances not assumed			-5.56967	26.4625	7.08679e-06	-1.58824	0.285158	-2.17389	-1.00258

## Sheet: correl
	r_sig_sev	r_sig_dis	r_sig_decmedication	r_sig_meds	g_sev	g_dis	g_decision medication	g_meds
	0.353103	6.60608e-18	0.701595	0.707107	0.716894	0.404628	0.981502	0.976453
Correlations
		signal	Current Case Severity	Risk of Future Disability	Recommendation for Step 3 Pain Relief Medication	meds	pred_e_p1	p_sev_p1	p_dis_p1	p_medica_p1	p_med_p1
signal	Pearson Correlation	1	0.353103	6.60608e-18	0.701595	0.707107	0.811956	0.582086	0.32854	0.796936	0.792836
	Sig. (2-tailed)		0.0405181	1	3.78567e-06	2.93775e-06	5.60513e-09	0.000304677	0.0578164	1.70659e-08	2.27609e-08
	N	34	34	34	34	34	34	34	34	34	34
Current Case Severity	Pearson Correlation	0.353103	1	0.537467	0.621305	0.484501	0.553695	0.772353	0.70032	0.606162	0.566602
	Sig. (2-tailed)	0.0405181		0.00104586	8.80415e-05	0.00368755	0.000681258	8.76784e-08	4.01111e-06	0.000144962	0.000476806
	N	34	34	34	34	34	34	34	34	34	34
Risk of Future Disability	Pearson Correlation	6.60608e-18	0.537467	1	0.305094	0.337756	0.168529	0.377658	0.416503	0.209179	0.173674
	Sig. (2-tailed)	1	0.00104586		0.0793364	0.0507471	0.340709	0.0276648	0.0142751	0.235118	0.325955
	N	34	34	34	34	34	34	34	34	34	34
Recommendation for Step 3 Pain Relief Medication	Pearson Correlation	0.701595	0.621305	0.305094	1	0.81765	0.882274	0.705481	0.451451	0.898902	0.885236
	Sig. (2-tailed)	3.78567e-06	8.80415e-05	0.0793364		3.58038e-09	5.3175e-12	3.16773e-06	0.00736221	5.26288e-13	3.61562e-12
	N	34	34	34	34	34	34	34	34	34	34
meds	Pearson Correlation	0.707107	0.484501	0.337756	0.81765	1	0.714365	0.5367	0.305059	0.72047	0.731592
	Sig. (2-tailed)	2.93775e-06	0.00368755	0.0507471	3.58038e-09		2.08519e-06	0.0010667	0.0793719	1.55024e-06	8.8524e-07
	N	34	34	34	34	34	34	34	34	34	34
pred_e_p1	Pearson Correlation	0.811956	0.553695	0.168529	0.882274	0.714365	1	0.716894	0.404628	0.981502	0.976453
	Sig. (2-tailed)	5.60513e-09	0.000681258	0.340709	5.3175e-12	2.08519e-06		1.84596e-06	0.017614	1.51197e-24	6.93197e-23
	N	34	34	34	34	34	34	34	34	34	34
p_sev_p1	Pearson Correlation	0.582086	0.772353	0.377658	0.705481	0.5367	0.716894	1	0.906736	0.784826	0.733606
	Sig. (2-tailed)	0.000304677	8.76784e-08	0.0276648	3.16773e-06	0.0010667	1.84596e-06		1.53412e-13	3.92394e-08	7.97515e-07
	N	34	34	34	34	34	34	34	34	34	34
p_dis_p1	Pearson Correlation	0.32854	0.70032	0.416503	0.451451	0.305059	0.404628	0.906736	1	0.502226	0.41698
	Sig. (2-tailed)	0.0578164	4.01111e-06	0.0142751	0.00736221	0.0793719	0.017614	1.53412e-13		0.00247298	0.0141529
	N	34	34	34	34	34	34	34	34	34	34
p_medica_p1	Pearson Correlation	0.796936	0.606162	0.209179	0.898902	0.72047	0.981502	0.784826	0.502226	1	0.984798
	Sig. (2-tailed)	1.70659e-08	0.000144962	0.235118	5.26288e-13	1.55024e-06	1.51197e-24	3.92394e-08	0.00247298		6.70248e-26
	N	34	34	34	34	34	34	34	34	34	34
p_med_p1	Pearson Correlation	0.792836	0.566602	0.173674	0.885236	0.731592	0.976453	0.733606	0.41698	0.984798	1
	Sig. (2-tailed)	2.27609e-08	0.000476806	0.325955	3.61562e-12	8.8524e-07	6.93197e-23	7.97515e-07	0.0141529	6.70248e-26
	N	34	34	34	34	34	34	34	34	34	34
*	Correlation is significant at the 0.05 level (2-tailed).
**	Correlation is significant at the 0.01 level (2-tailed).
