# Supplementary material for: Judgement analysis of case severity and future risk of disability regarding chronic low back pain by general practitioners in Ireland
Source: PLoS One. 2018 Mar 26;13(3):e0194387. doi: 10.1371/journal.pone.0194387 (PMC5868792; doi:10.1371/journal.pone.0194387)
Supplement: S2 Data — (ZIP) [file pone.0194387.s002.zip › P11 Summary Sheet minus repeats.xls]

## Sheet: summary
partic	mul_r_sev	sev_mobility	sev_selfesteem	sev_sleep	sev_motivation	sev_painrightnow	mul_r_dis	dis_mobility	dis_selfesteem	dis_sleep	dis_motivation	dis_painrightnow	mul_r_medica	medic_mobility	medic_selfesteem	medic_sleep	medic_motivation	medic_painrightnow	mul_r_meds	meds_mobility	meds_selfesteem	meds_sleep	meds_motivation	meds_painrightnow	d	SE_d	beta	SE_beta	Z(fa)	NFA	NH	m_nsigsev	s_nsigsev	m_sigsev	s_sigsev	tval_rsev	m_nsigdis	s_nsigdis	m_sigdis	s_sigdis	tval_rdis	m_nsigmed	s_nsigmed	m_sigmed	s_sigmed	tval_rmed	r_sig_sev	r_sig_dis	r_sig_decmedication
p11	0.744047	48.0885	1.23033	4.20376	3.5599	42.9175	0.689694	25.5263	2.50106	0.0111317	0.599321	71.3622	0.760317	22.0335	3.39931	1.49821	0.0196043	73.0494	0.664037	36.2054	0.0258659	0.0136978	4.77906	58.9759	1.15191	0.221383	0.665937	0.0507851	0.223008	7	14	4.05882	0.966345	4.82353	1.0146	-2.25026	4.17647	0.882843	5.05882	1.02899	-2.68328	3.35294	0.785905	4.23529	0.752447	-3.34367	0.369623	0.428571	0.50884
[truncated: 5 more columns]

## Sheet: ja_sev
partic	mul_r_sev	sev_mobility	sev_selfesteem	sev_sleep	sev_motivation	sev_painrightnow
p11	0.744047	48.0885	1.23033	4.20376	3.5599	42.9175
Model Summary(b)
Model	R	R Square	Adjusted R Square	Std. Error of the Estimate
1	0.744047	0.553606	0.473893	0.761598
a	Predictors: (Constant), Pain Right Now, Motivation, Self esteem, Mobility, Sleep
b	Dependent Variable: Current Case Severity
Coefficients(a)
Model		Unstandardized Coefficients		Standardized Coefficients	t	Sig.	Correlations
		B	Std. Error	Beta			Zero-order	Partial	Part	sr_sq	RW_u
1	(Constant)	0.314535	0.841851		0.373623	0.711499
	Mobility	0.0265607	0.00624283	0.550769	4.25459	0.000211592	0.484508	0.626614	0.537202	0.288587	48.0885
	Self esteem	0.00463202	0.00680648	0.0878355	0.680531	0.501757	0.0798062	0.127558	0.0859267	0.0073834	1.23033
	Sleep	0.00923706	0.00734307	0.165829	1.25793	0.218807	0.128426	0.231281	0.158831	0.0252274	4.20376
	Motivation	0.00836892	0.00722959	0.153013	1.15759	0.25681	0.180796	0.21371	0.146163	0.0213635	3.5599
	Pain Right Now	0.0336451	0.0083708	0.513566	4.01934	0.000398968	0.449373	0.604873	0.507498	0.257555	42.9175
a	Dependent Variable: Current Case Severity									0.600115

## Sheet: ja_dis
partic	mul_r_dis	dis_mobility	dis_selfesteem	dis_sleep	dis_motivation	dis_painrightnow
p11	0.689694	25.5263	2.50106	0.0111317	0.599321	71.3622
Model Summary(b)
Model	R	R Square	Adjusted R Square	Std. Error of the Estimate
1	0.689694	0.475678	0.38205	0.821388
a	Predictors: (Constant), Pain Right Now, Motivation, Self esteem, Mobility, Sleep
b	Dependent Variable: Risk of Future Disability
Coefficients(a)
Model		Unstandardized Coefficients		Standardized Coefficients	t	Sig.	Correlations
		B	Std. Error	Beta			Zero-order	Partial	Part	sr_sq	RW_u
1	(Constant)	1.24201	0.907941		1.36794	0.18221
	Mobility	0.0178584	0.00673293	0.372125	2.65239	0.0130142	0.284964	0.44811	0.362959	0.131739	25.5263
	Self esteem	0.00609468	0.00734083	0.116136	0.830243	0.413424	0.117809	0.155005	0.113612	0.0129078	2.50106
	Sleep	0.000438657	0.00791954	0.0079135	0.0553891	0.956222	0.015747	0.010467	0.00757957	5.74498e-05	0.0111317
	Motivation	0.00316891	0.00779716	0.0582216	0.406418	0.687525	0.0921062	0.0765802	0.0556151	0.00309304	0.599321
	Pain Right Now	0.0400375	0.00902797	0.614128	4.43483	0.000129741	0.570674	0.64234	0.606872	0.368293	71.3622
a	Dependent Variable: Risk of Future Disability									0.516091

## Sheet: ja_medication
partic	mul_r_medica	medic_mobility	medic_selfesteem	medic_sleep	medic_motivation	medic_painrightnow
p11	0.760317	22.0335	3.39931	1.49821	0.0196043	73.0494
Model Summary(b)
Model	R	R Square	Adjusted R Square	Std. Error of the Estimate
1	0.760317	0.578082	0.502739	0.620591
a	Predictors: (Constant), Pain Right Now, Motivation, Self esteem, Mobility, Sleep
b	Dependent Variable: Recommendation for Step 3 Pain Relief Medication
Coefficients(a)
Model		Unstandardized Coefficients		Standardized Coefficients	t	Sig.	Correlations
		B	Std. Error	Beta			Zero-order	Partial	Part	sr_sq	RW_u
1	(Constant)	1.02273	0.685986		1.49089	0.14717
	Mobility	0.0154621	0.005087	0.382538	3.03954	0.00509271	0.282055	0.498093	0.373115	0.139215	22.0335
	Self esteem	0.00662162	0.00554629	0.149809	1.19388	0.242541	0.143028	0.22009	0.146554	0.021478	3.39931
	Sleep	-0.00474254	0.00598353	-0.101581	-0.792599	0.434676	-0.0738184	-0.148135	-0.0972946	0.00946624	1.49821
	Motivation	0.000534117	0.00589106	0.0116512	0.0906656	0.928404	0.0693703	0.0171317	0.0111296	0.000123867	0.0196043
	Pain Right Now	0.0377504	0.00682099	0.687499	5.53446	6.45025e-06	0.640657	0.722794	0.679376	0.461552	73.0494
a	Dependent Variable: Recommendation for Step 3 Pain Relief Medication									0.631835

## Sheet: ja_meds
partic	mul_r_meds	meds_mobility	meds_selfesteem	meds_sleep	meds_motivation	meds_painrightnow
p11	0.664037	36.2054	0.0258659	0.0136978	4.77906	58.9759
Model Summary(b)
Model	R	R Square	Adjusted R Square	Std. Error of the Estimate
1	0.664037	0.440946	0.341114	0.400396
a	Predictors: (Constant), Pain Right Now, Motivation, Self esteem, Mobility, Sleep
b	Dependent Variable: Medication
Coefficients(a)
Model		Unstandardized Coefficients		Standardized Coefficients	t	Sig.	Correlations
		B	Std. Error	Beta			Zero-order	Partial	Part	sr_sq	RW_u
1	(Constant)	-0.518113	0.442588		-1.17064	0.251609
	Mobility	0.00997102	0.00328205	0.440122	3.03804	0.00511172	0.338416	0.497908	0.429281	0.184282	36.2054
	Self esteem	-0.000290575	0.00357838	-0.011729	-0.0812028	0.935858	0.00580784	-0.0153441	-0.0114741	0.000131655	0.0258659
	Sleep	0.000228125	0.00386048	0.00871775	0.0590924	0.953298	0.0431339	0.0111667	0.00834987	6.97203e-05	0.0136978
	Motivation	-0.00419523	0.00380083	-0.163274	-1.10377	0.279089	-0.102495	-0.204198	-0.155965	0.024325	4.77906
	Pain Right Now	0.0170638	0.0044008	0.554439	3.87743	0.000583137	0.495921	0.591066	0.547889	0.300182	58.9759
a	Dependent Variable: Medication									0.508991

## Sheet: sdt
d	SE_d	beta	SE_beta	Z(fa)	NFA	NH	n_sigs	n_nsigs
1.15191	0.221383	0.665937	0.0507851	0.223008	7	14	17	17
Medication * signal Crosstabulation
			signal		Total	hits	fa	Z(fa)	n_sigs	n_nsigs
			0	1		0.823529	0.411765	0.223008	17	17
Medication	0	Count	10	3	13
		% within signal	58.8235	17.6471	38.2353
	1	Count	7	14	21
		% within signal	41.1765	82.3529	61.7647			-0.406561
Total		Count	17	17	34
		% within signal	100	100	100
						P1(hit)	P2 (FA)		1-P1		1-P2	P1(1-P1)	P2(1-P2)	N1	N2	Z1	(Z1)sqd	Z2	(Z2)sqd		exp z1	exp z2	pi	2*pi	sqrt 2pi	1/sqrt 2pi	omega 1	om1 sqd	omega 2	om2 sqd		beta sqd	omsq1*n1	omsq2*n2		SE beta1	SE beta2
						0.823529	0.411765		0.176471		0.588235	0.145329	0.242215	17	17	0.928899	0.862854	-0.223008	0.0497325		0.649581	0.97544	3.14159	6.28319	2.50663	0.398942	0.259146	0.0671564	0.389144	0.151433		0.443472	1.14166	2.57437		0.109838	0.00467919

## Sheet: tval_sev
	m_nsig	s_nsig	m_sig	s_sig	tval_r
	4.05882	0.966345	4.82353	1.0146	-2.25026
Group Statistics
	signal	N	Mean	Std. Deviation	Std. Error Mean
Current Case Severity	0	17	4.05882	0.966345	0.234373
	1	17	4.82353	1.0146	0.246076
Independent Samples Test
		Levene's Test for Equality of Variances		t-test for Equality of Means
		F	Sig.	t	df	Sig. (2-tailed)	Mean Difference	Std. Error Difference	95% Confidence Interval of the Difference
									Lower	Upper
Current Case Severity	Equal variances assumed	0.462734	0.501241	-2.25026	32	0.0314382	-0.764706	0.33983	-1.45692	-0.0724948
	Equal variances not assumed			-2.25026	31.9243	0.0314553	-0.764706	0.33983	-1.45698	-0.0724305

## Sheet: tval_dis
	m_nsig	s_nsig	m_sig	s_sig	tval_r
	4.17647	0.882843	5.05882	1.02899	-2.68328
Group Statistics
	signal	N	Mean	Std. Deviation	Std. Error Mean
Risk of Future Disability	0	17	4.17647	0.882843	0.214121
	1	17	5.05882	1.02899	0.249567
Independent Samples Test
		Levene's Test for Equality of Variances		t-test for Equality of Means
		F	Sig.	t	df	Sig. (2-tailed)	Mean Difference	Std. Error Difference	95% Confidence Interval of the Difference
									Lower	Upper
Risk of Future Disability	Equal variances assumed	0.554798	0.461799	-2.68328	32	0.0114432	-0.882353	0.328834	-1.55216	-0.212541
	Equal variances not assumed			-2.68328	31.2774	0.0115482	-0.882353	0.328834	-1.55277	-0.211934

## Sheet: tval_medication
	m_nsig	s_nsig	m_sig	s_sig	tval_r
	3.35294	0.785905	4.23529	0.752447	-3.34367
Group Statistics
	signal	N	Mean	Std. Deviation	Std. Error Mean
Recommendation for Step 3 Pain Relief Medication	0	17	3.35294	0.785905	0.19061
	1	17	4.23529	0.752447	0.182495
Independent Samples Test
		Levene's Test for Equality of Variances		t-test for Equality of Means
		F	Sig.	t	df	Sig. (2-tailed)	Mean Difference	Std. Error Difference	95% Confidence Interval of the Difference
									Lower	Upper
Recommendation for Step 3 Pain Relief Medication	Equal variances assumed	0.0234242	0.87932	-3.34367	32	0.00211873	-0.882353	0.263888	-1.41987	-0.344831
	Equal variances not assumed			-3.34367	31.9396	0.00212184	-0.882353	0.263888	-1.41991	-0.344792

## Sheet: correl
	r_sig_sev	r_sig_dis	r_sig_decmedication	r_sig_meds	g_sev	g_dis	g_decision medication	g_meds
	0.369623	0.428571	0.50884	0.423659	0.670925	0.869342	0.881906	0.819437
Correlations
		signal	Current Case Severity	Risk of Future Disability	Recommendation for Step 3 Pain Relief Medication	Medication	pred_e_p1	p_sev_p1	p_dis_p1	p_medica_p1	p_med_p1
signal	Pearson Correlation	1	0.369623	0.428571	0.50884	0.423659	0.811956	0.544761	0.705867	0.716068	0.665346
	Sig. (2-tailed)		0.0314382	0.0114432	0.00211873	0.0125326	5.60513e-09	0.000864875	3.11172e-06	1.92116e-06	1.76056e-05
	N	34	34	34	34	34	34	34	34	34	34
Current Case Severity	Pearson Correlation	0.369623	1	0.793673	0.757138	0.628097	0.4992	0.744047	0.691728	0.651443	0.652158
	Sig. (2-tailed)	0.0314382		2.14731e-08	2.18971e-07	6.9798e-05	0.00265153	4.5718e-07	5.87846e-06	3.0085e-05	2.92866e-05
	N	34	34	34	34	34	34	34	34	34	34
Risk of Future Disability	Pearson Correlation	0.428571	0.793673	1	0.834498	0.648458	0.59958	0.641198	0.689694	0.681914	0.640838
	Sig. (2-tailed)	0.0114432	2.14731e-08		8.63516e-10	3.36352e-05	0.000178651	4.39013e-05	6.42302e-06	8.95666e-06	4.44761e-05
	N	34	34	34	34	34	34	34	34	34	34
Recommendation for Step 3 Pain Relief Medication	Pearson Correlation	0.50884	0.757138	0.834498	1	0.860246	0.670528	0.665688	0.751739	0.760317	0.701311
	Sig. (2-tailed)	0.00211873	2.18971e-07	8.63516e-10		7.01304e-11	1.4316e-05	1.73692e-05	2.98258e-07	1.81861e-07	3.83477e-06
	N	34	34	34	34	34	34	34	34	34	34
Medication	Pearson Correlation	0.423659	0.628097	0.648458	0.860246	1	0.544137	0.58203	0.616999	0.612504	0.664037
	Sig. (2-tailed)	0.0125326	6.9798e-05	3.36352e-05	7.01304e-11		0.000879214	0.000305186	0.000101721	0.000118007	1.85384e-05
	N	34	34	34	34	34	34	34	34	34	34
pred_e_p1	Pearson Correlation	0.811956	0.4992	0.59958	0.670528	0.544137	1	0.670925	0.869342	0.881906	0.819437
	Sig. (2-tailed)	5.60513e-09	0.00265153	0.000178651	1.4316e-05	0.000879214		1.40884e-05	2.55827e-11	5.57432e-12	3.10072e-09
	N	34	34	34	34	34	34	34	34	34	34
p_sev_p1	Pearson Correlation	0.544761	0.744047	0.641198	0.665688	0.58203	0.670925	1	0.929684	0.87554	0.876501
	Sig. (2-tailed)	0.000864875	4.5718e-07	4.39013e-05	1.73692e-05	0.000305186	1.40884e-05		1.9785e-15	1.23128e-11	1.0955e-11
	N	34	34	34	34	34	34	34	34	34	34
p_dis_p1	Pearson Correlation	0.705867	0.691728	0.689694	0.751739	0.616999	0.869342	0.929684	1	0.988718	0.929163
	Sig. (2-tailed)	3.11172e-06	5.87846e-06	6.42302e-06	2.98258e-07	0.000101721	2.55827e-11	1.9785e-15		5.83056e-28	2.21816e-15
	N	34	34	34	34	34	34	34	34	34	34
p_medica_p1	Pearson Correlation	0.716068	0.651443	0.681914	0.760317	0.612504	0.881906	0.87554	0.988718	1	0.922393
	Sig. (2-tailed)	1.92116e-06	3.0085e-05	8.95666e-06	1.81861e-07	0.000118007	5.57432e-12	1.23128e-11	5.83056e-28		9.09281e-15
	N	34	34	34	34	34	34	34	34	34	34
p_med_p1	Pearson Correlation	0.665346	0.652158	0.640838	0.701311	0.664037	0.819437	0.876501	0.929163	0.922393	1
	Sig. (2-tailed)	1.76056e-05	2.92866e-05	4.44761e-05	3.83477e-06	1.85384e-05	3.10072e-09	1.0955e-11	2.21816e-15	9.09281e-15
	N	34	34	34	34	34	34	34	34	34	34
*	Correlation is significant at the 0.05 level (2-tailed).
**	Correlation is significant at the 0.01 level (2-tailed).
