# Supplementary material for: Judgement analysis of case severity and future risk of disability regarding chronic low back pain by general practitioners in Ireland
Source: PLoS One. 2018 Mar 26;13(3):e0194387. doi: 10.1371/journal.pone.0194387 (PMC5868792; doi:10.1371/journal.pone.0194387)
Supplement: S2 Data — (ZIP) [file pone.0194387.s002.zip › P12_summary_without_repeats.xls]

## Sheet: summary
partic	mul_r_sev	sev_mobility	sev_selfesteem	sev_sleep	sev_motivation	sev_painrightnow	mul_r_dis	dis_mobility	dis_selfesteem	dis_sleep	dis_motivation	dis_painrightnow	mul_r_medica	medic_mobility	medic_selfesteem	medic_sleep	medic_motivation	medic_painrightnow	mul_r_meds	meds_mobility	meds_selfesteem	meds_sleep	meds_motivation	meds_painrightnow	d	SE_d	beta	SE_beta	Z(fa)	NFA	NH	m_sigsev	s_sigsev	m_nsigsev	s_nsigsev	tval_rsev	m_sigdis	s_sigdis	m_nsigdis	s_nsigdis	tval_rdis	m_sigmed	s_sigmed	m_nsigmed	s_nsigmed	tval_rmed	r_sig_sev	r_sig_dis	r_sig_decmedication
p1	.730a	23.4498	66.0382	0.541251	7.16791	2.8028	.831a	0.522623	22.9647	0.0860244	76.2763	0.150384	0.686	8.36658	18.5429	17.93	0.978468	54.1821	0	0	0	0	0	0	0	0	0	0	0	0	0	4.2	1.10501	4.42105	1.34643	-0.561715	4.55	0.944513	4.47368	1.21876	0.21923	1.05	0.223607	1.31579	0.477567	-2.24453	0.0919541	-0.0360178	.346*
[truncated: 11 more columns]

## Sheet: ja_sev
partic	mul_r_sev	sev_mobility	sev_selfesteem	sev_sleep	sev_motivation	sev_painrightnow
p1	.730a	23.4498	66.0382	0.541251	7.16791	2.8028
Model Summary(b)
Model	R	R Square	Adjusted R Square	Std. Error of the Estimate
1	.730a	0.532514	0.461683	0.893122
a	Predictors: (Constant), Pain Right Now, Self esteem, Mobility, Motivation, Sleep
b	Dependent Variable: Current Case Severity
Coefficients(a)
Model		Unstandardized Coefficients		Standardized Coefficients	t	Sig.	Correlations
		B	Std. Error	Beta			Zero-order	Partial	Part	sr_sq	RW_u
1	(Constant)	0.493525	0.901588	0	0.547395	0.587791	0	0	0
	Mobility	0.0191524	0.00672239	0.349181	2.84905	0.00749591	0.409648	0.444312	0.339099	0.114988	23.4498
	Self esteem	0.0374321	0.00782918	0.619625	4.7811	3.51102e-05	0.583972	0.639707	0.569055	0.323824	66.0382
	Sleep	-0.00369221	0.00853016	-0.056035	-0.432842	0.667946	0.111889	-0.0751351	-0.0515177	0.00265407	0.541251
	Motivation	0.0129321	0.00821001	0.197214	1.57517	0.124758	0.133657	0.26444	0.187479	0.0351485	7.16791
	Pain Right Now	0.00930799	0.00944997	0.119248	0.984976	0.331803	0.0632335	0.168996	0.117234	0.0137438	2.8028
a	Dependent Variable: Current Case Severity									0.490359

## Sheet: ja_dis
partic	mul_r_dis	dis_mobility	dis_selfesteem	dis_sleep	dis_motivation	dis_painrightnow
p1	.831a	0.522623	22.9647	0.0860244	76.2763	0.150384
Model Summary(b)
Model	R	R Square	Adjusted R Square	Std. Error of the Estimate
1	.831a	0.691232	0.644449	0.639759
a	Predictors: (Constant), Pain Right Now, Self esteem, Mobility, Motivation, Sleep
b	Dependent Variable: Risk of Future Disability
Coefficients(a)
Model		Unstandardized Coefficients		Standardized Coefficients	t	Sig.	Correlations
		B	Std. Error	Beta			Zero-order	Partial	Part	sr_sq	RW_u
1	(Constant)	1.29449	0.645823	0	2.0044	0.0532895	0	0	0
	Mobility	-0.00316214	0.00481536	-0.0654085	-0.656677	0.515942	0.0868273	-0.113573	-0.06352	0.00403479	0.522623
	Self esteem	0.0244123	0.00560818	0.45848	4.35299	0.000122291	0.274502	0.60395	0.421062	0.177294	22.9647
	Sleep	-0.00162791	0.0061103	-0.0280305	-0.266421	0.791573	-0.0442212	-0.0463281	-0.0257708	0.000664132	0.0860244
	Motivation	0.0466553	0.00588097	0.807227	7.93327	3.77892e-09	0.706371	0.809953	0.767381	0.588874	76.2763
	Pain Right Now	-0.00238448	0.00676917	-0.034659	-0.352255	0.726886	0.0110496	-0.0612048	-0.0340735	0.001161	0.150384
a	Dependent Variable: Risk of Future Disability									0.772027

## Sheet: ja_medication
partic	mul_r_medica	medic_mobility	medic_selfesteem	medic_sleep	medic_motivation	medic_painrightnow
p1	0.686	8.36658	18.5429	17.93	0.978468	54.1821
Model Summary(b)
Model	R	R Square	Adjusted R Square	Std. Error of the Estimate
1	0.686	0.471253	0.39114	0.30336
a	Predictors: (Constant), Pain Right Now, Self esteem, Mobility, Motivation, Sleep
b	Dependent Variable: Recommendation for Step 3 Pain Relief Medication
Coefficients(a)
Model		Unstandardized Coefficients		Standardized Coefficients	t	Sig.	Correlations
		B	Std. Error	Beta			Zero-order	Partial	Part	sr_sq	RW_u
1	(Constant)	-0.25009	0.306236	0	-0.81666	0.41998	0	0	0
	Mobility	0.00328422	0.00228335	0.187478	1.43834	0.159756	0.136936	0.242885	0.182065	0.0331478	8.36658
	Self esteem	0.00569429	0.00265928	0.295132	2.14129	0.0397277	0.390274	0.349275	0.271046	0.0734657	18.5429
	Sleep	0.00610073	0.00289738	0.289899	2.1056	0.0429312	0.398245	0.344149	0.266529	0.0710375	17.93
	Motivation	0.00137168	0.00278863	0.0654955	0.491881	0.62606	-0.00869511	0.0853133	0.0622626	0.00387663	0.978468
	Pain Right Now	0.0117488	0.0032098	0.471282	3.66028	0.00087253	0.457298	0.537361	0.46332	0.214666	54.1821
a	Dependent Variable: Recommendation for Step 3 Pain Relief Medication									0.396193

## Sheet: sdt
d	SE_d	beta	SE_beta	Z(fa)	NFA	NH	n_sigs	n_nsigs
#DIV/0!	#DIV/0!	#DIV/0!	#DIV/0!	#DIV/0!	0	0	0	0
Medication * signal Crosstabulation																							medication * signal Crosstabulation
			signal		Total	hits	fa	Z(fa)	n_sigs	n_nsigs																signal		Total
			0	0		#DIV/0!	#DIV/0!	#DIV/0!	0	0																.00	1.00
Medication	0	Count																					medication	.00	Count	20	19	39
		% within signal																							% within signal	1	1	1
	1	Count																					Total		Count	20	19	39
		% within signal						#DIV/0!																	% within signal	1	1	1
Total		Count
		% within signal
						P1(hit)	P2 (FA)		1-P1		1-P2	P1(1-P1)	P2(1-P2)	N1	N2	Z1	(Z1)sqd	Z2	(Z2)sqd		exp z1	exp z2	pi	2*pi	sqrt 2pi	1/sqrt 2pi	omega 1	om1 sqd	omega 2	om2 sqd		beta sqd	omsq1*n1	omsq2*n2		SE beta1	SE beta2
						#DIV/0!	#DIV/0!		#DIV/0!		#DIV/0!	#DIV/0!	#DIV/0!	0	0	#DIV/0!	#DIV/0!	#DIV/0!	#DIV/0!		#DIV/0!	#DIV/0!	3.14159	6.28319	2.50663	0.398942	#DIV/0!	#DIV/0!	#DIV/0!	#DIV/0!		#DIV/0!	#DIV/0!	#DIV/0!		#DIV/0!	#DIV/0!

## Sheet: tval_sev
	m_sig	s_sig	m_nsig	s_nsig	tval_r
	4.2	1.10501	4.42105	1.34643	-0.561715
Group Statistics
	signal	N	Mean	Std. Deviation	Std. Error Mean
Current Case Severity	0	20	4.2	1.10501	0.247088
	1	19	4.42105	1.34643	0.308892
Independent Samples Test
		Levene's Test for Equality of Variances		t-test for Equality of Means
		F	Sig.	t	df	Sig. (2-tailed)	Mean Difference	Std. Error Difference	95% Confidence Interval of the Difference
									Lower	Upper
Current Case Severity	Equal variances assumed	0.871214	0.356671	-0.561715	37	0.577697	-0.221053	0.393532	-1.01842	0.576318
	Equal variances not assumed	0	0	-0.558837	34.8769	0.579844	-0.221053	0.395559	-1.02418	0.582075

## Sheet: tval_dis
	m_sig	s_sig	m_nsig	s_nsig	tval_r
	4.55	0.944513	4.47368	1.21876	0.21923
Group Statistics
	signal	N	Mean	Std. Deviation	Std. Error Mean
Risk of Future Disability	.00	20	4.55	0.944513	0.2112
	1.00	19	4.47368	1.21876	0.279603
Independent Samples Test
		Levene's Test for Equality of Variances		t-test for Equality of Means
		F	Sig.	t	df	Sig. (2-tailed)	Mean Difference	Std. Error Difference	95% Confidence Interval of the Difference
									Lower	Upper
Risk of Future Disability	Equal variances assumed	2.29095	0.138626	0.21923	37	0.827676	0.0763158	0.348109	-0.62902	0.781651
	Equal variances not assumed	0	0	0.217794	33.9344	0.828894	0.0763158	0.350404	-0.635842	0.788474

## Sheet: tval_medication
	m_sig	s_sig	m_nsig	s_nsig	tval_r
	1.05	0.223607	1.31579	0.477567	-2.24453
Group Statistics
	signal	N	Mean	Std. Deviation	Std. Error Mean
Recommendation for Step 3 Pain Relief Medication	0	20	1.05	0.223607	0.05
	1	19	1.31579	0.477567	0.109561
Independent Samples Test
		Levene's Test for Equality of Variances		t-test for Equality of Means
		F	Sig.	t	df	Sig. (2-tailed)	Mean Difference	Std. Error Difference	95% Confidence Interval of the Difference
									Lower	Upper
Recommendation for Step 3 Pain Relief Medication	Equal variances assumed	30.8846	2.49684e-06	-2.24453	37	0.0308641	-0.265789	0.118416	-0.505724	-0.0258552
	Equal variances not assumed	0	0	-2.20698	25.2412	0.0366276	-0.265789	0.120431	-0.513702	-0.0178767

## Sheet: correl
	r_sig_sev	r_sig_dis	r_sig_decmedication	r_sig_meds	g_sev	g_dis	g_decision medication	g_meds
	0.0919541	-0.0360178	.346*	.b	0.0598769	0.0150527	.631**	.b
Correlations
		signal	Current Case Severity	Risk of Future Disability	Recommendation for Step 3 Pain Relief Medication	Medication	pred_e_p1	p_sev_p1	p_dis_p1	p_medica_p1	p_med_p1
signal	Pearson Correlation	1	0.0919541	-0.0360178	.346*	.b	.824**	0.0493237	0.0123997	.520**	.b
	Sig. (2-tailed)	0	0.577697	0.827676	0.0308641	0	6.65427e-11	0.762467	0.939468	0.000580859	0
	N	40	39	39	39	39	40	40	40	40	0
Current Case Severity	Pearson Correlation	0.0919541	1	.380*	.492**	.b	0.0396682	.730**	.413**	.466**	.b
	Sig. (2-tailed)	0.577697	0	0.0171082	0.0014701	0	0.810514	1.35878e-07	0.00894279	0.00276768	0
	N	39	39	39	39	39	39	39	39	39	0
Risk of Future Disability	Pearson Correlation	-0.0360178	.380*	1	0.15206	.b	0.00512584	.471**	.831**	0.198032	.b
	Sig. (2-tailed)	0.827676	0.0171082	0	0.355431	0	0.975294	0.00249178	5.60319e-11	0.226862	0
	N	39	39	39	39	39	39	39	39	39	0
Recommendation for Step 3 Pain Relief Medication	Pearson Correlation	.346*	.492**	0.15206	1	.b	.434**	.439**	0.163512	.686**	.b
	Sig. (2-tailed)	0.0308641	0.0014701	0.355431	0	0	0.00578935	0.00520976	0.319919	1.40161e-06	0
	N	39	39	39	39	39	39	39	39	39	0
Medication	Pearson Correlation	.b	.b	.b	.b	.b	.b	.b	.b	.b	.b
	Sig. (2-tailed)	0	0	0	0	0	0	0	0	0	0
	N	39	39	39	39	39	39	39	39	39	0
pred_e_p1	Pearson Correlation	.824**	0.0396682	0.00512584	.434**	.b	1	0.0598769	0.0150527	.631**	.b
	Sig. (2-tailed)	6.65427e-11	0.810514	0.975294	0.00578935	0	0	0.713607	0.926549	1.24702e-05	0
	N	40	39	39	39	39	40	40	40	40	0
p_sev_p1	Pearson Correlation	0.0493237	.730**	.471**	.439**	.b	0.0598769	1	.588**	.625**	.b
	Sig. (2-tailed)	0.762467	1.35878e-07	0.00249178	0.00520976	0	0.713607	0	6.57383e-05	1.61865e-05	0
	N	40	39	39	39	39	40	40	40	40	0
p_dis_p1	Pearson Correlation	0.0123997	.413**	.831**	0.163512	.b	0.0150527	.588**	1	0.22745	.b
	Sig. (2-tailed)	0.939468	0.00894279	5.60319e-11	0.319919	0	0.926549	6.57383e-05	0	0.158102	0
	N	40	39	39	39	39	40	40	40	40	0
p_medica_p1	Pearson Correlation	.520**	.466**	0.198032	.686**	.b	.631**	.625**	0.22745	1	.b
	Sig. (2-tailed)	0.000580859	0.00276768	0.226862	1.40161e-06	0	1.24702e-05	1.61865e-05	0.158102	0	0
	N	40	39	39	39	39	40	40	40	40	0
p_med_p1	Pearson Correlation	.b	.b	.b	.b	.b	.b	.b	.b	.b	.b
	Sig. (2-tailed)	0	0	0	0	0	0	0	0	0	0
	N	0	0	0	0	0	0	0	0	0	0
**	Correlation is significant at the 0.01 level (2-tailed).
*	Correlation is significant at the 0.05 level (2-tailed).

## Sheet: corr_p17_severity
	r_p17_sev	g_p17_sev	c_p17_sev
	.637**	.917**	0.28453
Correlations
		p_17sev	p_sev_p17	p_12sev	p_sev_p12	res_p17	res_p12
p_17sev	Pearson Correlation	1	.817**	.637**	.749**	.576**	0.166099
	Sig. (2-tailed)		3.67976e-09	1.29814e-05	3.46188e-07	0.000362161	0.355582
	N	40	34	39	34	34	33
p_sev_p17	Pearson Correlation	.817**	1	.611**	.917**	9.57731e-18	7.69829e-17
	Sig. (2-tailed)	3.67976e-09		0.00015689	2.79414e-14	1	1
	N	34	34	33	34	34	33
p_12sev	Pearson Correlation	.637**	.611**	1	.668**	0.211327	.744**
	Sig. (2-tailed)	1.29814e-05	0.00015689		2.14863e-05	0.237777	6.95104e-07
	N	39	33	39	33	33	33
p_sev_p12	Pearson Correlation	.749**	.917**	.668**	1	1.34909e-16	3.70082e-17
	Sig. (2-tailed)	3.46188e-07	2.79414e-14	2.14863e-05		1	1
	N	34	34	33	34	34	33
res_p17	Pearson Correlation	.576**	9.57731e-18	0.211327	1.34909e-16	1	0.28453
	Sig. (2-tailed)	0.000362161	1	0.237777	1		0.108528
	N	34	34	33	34	34	33
res_p12	Pearson Correlation	0.166099	7.69829e-17	.744**	3.70082e-17	0.28453	1
	Sig. (2-tailed)	0.355582	1	6.95104e-07	1	0.108528
	N	33	33	33	33	33	33
**. Correlation is significant at the 0.01 level (2-tailed).

[truncated: 1 more sheets: corr_p29_dis]
