# Supplementary material for: Judgement analysis of case severity and future risk of disability regarding chronic low back pain by general practitioners in Ireland
Source: PLoS One. 2018 Mar 26;13(3):e0194387. doi: 10.1371/journal.pone.0194387 (PMC5868792; doi:10.1371/journal.pone.0194387)
Supplement: S2 Data — (ZIP) [file pone.0194387.s002.zip › P13_summary_without_repeats.xls]

## Sheet: summary
partic	mul_r_sev	sev_mobility	sev_selfesteem	sev_sleep	sev_motivation	sev_painrightnow	mul_r_dis	dis_mobility	dis_selfesteem	dis_sleep	dis_motivation	dis_painrightnow	mul_r_medica	medic_mobility	medic_selfesteem	medic_sleep	medic_motivation	medic_painrightnow	mul_r_meds	meds_mobility	meds_selfesteem	meds_sleep	meds_motivation	meds_painrightnow	d	SE_d	beta	SE_beta	Z(fa)	NFA	NH	m_sigsev	s_sigsev	m_nsigsev	s_nsigsev	tval_rsev	m_sigdis	s_sigdis	m_nsigdis	s_nsigdis	tval_rdis	m_sigmed	s_sigmed	m_nsigmed	s_nsigmed	tval_rmed	r_sig_sev	r_sig_dis	r_sig_decmedication
p1	0.824	0.736405	1.1982	0.0484776	0.0608851	97.956	0.721	3.36375	6.25606	43.3686	25.4674	21.5442	0.901	1.46861	0.502455	11.0848	2.97794	83.9662	0.769	2.11557	1.34549	22.4399	5.3617	68.7374	1.8982	0.303674	3.74597	8.54913	1.64485	1	12	4.2	1.15166	4.2	1.67332	-2.42959	4.2	1.05631	4.95	0.944513	-2.36704	2	0.794719	3.7	0.923381	-6.24045	.656**	.550**	.776**
[truncated: 11 more columns]

## Sheet: ja_sev
partic	mul_r_sev	sev_mobility	sev_selfesteem	sev_sleep	sev_motivation	sev_painrightnow
p1	.753a	89.157	0.00799091	9.38381	0.0116727	1.43948
Model Summary(b)
Model	R	R Square	Adjusted R Square	Std. Error of the Estimate
1	.753a	0.56631	0.488865	0.481538
a	Predictors: (Constant), Pain Right Now, Self esteem, Mobility, Motivation, Sleep
b	Dependent Variable: Current Case Severity
Coefficients(a)
Model		Unstandardized Coefficients		Standardized Coefficients	t	Sig.	Correlations
		B	Std. Error	Beta			Zero-order	Partial	Part	sr_sq	RW_u
1	(Constant)	1.20574	0.532279	0	2.26524	0.0314268	0	0	0
	Mobility	0.0227513	0.00394717	0.735465	5.76394	3.46046e-06	0.704141	0.736652	0.717349	0.51459	89.157
	Self esteem	0.000234837	0.00430355	0.00694213	0.0545683	0.95687	-0.0168807	0.0103119	0.00679127	4.61213e-05	0.00799091
	Sleep	0.00868187	0.00464282	0.242978	1.86996	0.0719793	0.200347	0.333195	0.232725	0.0541607	9.38381
	Motivation	-0.000301471	0.00457107	-0.0085927	-0.065952	0.947885	0.0454239	-0.0124628	-0.00820803	6.73717e-05	0.0116727
	Pain Right Now	0.00387629	0.00529263	0.0922396	0.732394	0.470015	0.00288968	0.137102	0.0911498	0.00830828	1.43948
a	Dependent Variable: Current Case Severity									0.577172

## Sheet: ja_dis
partic	mul_r_dis	dis_mobility	dis_selfesteem	dis_sleep	dis_motivation	dis_painrightnow
p1	.624a	49.7676	8.14925	34.4956	0.28834	7.2992
Model Summary(b)
Model	R	R Square	Adjusted R Square	Std. Error of the Estimate
1	.624a	0.389232	0.299413	0.413105
a	Predictors: (Constant), Pain Right Now, Self esteem, Mobility, Motivation, Sleep
b	Dependent Variable: Risk of Future Disability
Coefficients(a)
Model		Unstandardized Coefficients		Standardized Coefficients	t	Sig.	Correlations
		B	Std. Error	Beta			Zero-order	Partial	Part	sr_sq	RW_u
1	(Constant)	1.45601	0.481842	0	3.02176	0.00532257	0	0	0
	Mobility	0.0115804	0.00357315	0.48124	3.24094	0.00306935	0.453302	0.5223	0.469387	0.220324	49.7676
	Self esteem	-0.00510915	0.00389576	-0.194159	-1.31146	0.200354	-0.16472	-0.240565	-0.18994	0.0360771	8.14925
	Sleep	0.0113404	0.00420288	0.408003	2.69823	0.0116774	0.34184	0.454268	0.390786	0.152714	34.4956
	Motivation	0.00102078	0.00413794	0.0374025	0.246689	0.806949	0.0326084	0.0465693	0.0357281	0.0012765	0.28834
	Pain Right Now	0.00594665	0.00479112	0.18191	1.24118	0.224837	0.120147	0.228363	0.179761	0.0323139	7.2992
a	Dependent Variable: Risk of Future Disability									0.442705

## Sheet: ja_medication
partic	mul_r_medica	medic_mobility	medic_selfesteem	medic_sleep	medic_motivation	medic_painrightnow
p1	.861a	2.36143	2.29262	2.49966	1.89009	90.9562
Model Summary(b)
Model	R	R Square	Adjusted R Square	Std. Error of the Estimate
1	.861a	0.741789	0.69568	0.310738
a	Predictors: (Constant), Pain Right Now, Self esteem, Mobility, Motivation, Sleep
b	Dependent Variable: Recommendation for Step 3 Pain Relief Medication
Coefficients(a)
Model		Unstandardized Coefficients		Standardized Coefficients	t	Sig.	Correlations
		B	Std. Error	Beta			Zero-order	Partial	Part	sr_sq	RW_u
1	(Constant)	0.650917	0.343481	0	1.89506	0.0684532	0	0	0
	Mobility	0.0035663	0.00254712	0.13785	1.40013	0.172458	0.0450559	0.255796	0.134455	0.0180781	2.36143
	Self esteem	-0.00383122	0.00277709	-0.135424	-1.37958	0.178635	-0.0797856	-0.252283	-0.132481	0.0175513	2.29262
	Sleep	0.00431585	0.00299603	0.144429	1.44053	0.160808	0.120032	0.262674	0.138334	0.0191363	2.49966
	Motivation	0.00369491	0.00294973	0.125928	1.25263	0.220702	0.115223	0.230358	0.12029	0.0144698	1.89009
	Pain Right Now	0.0296778	0.00341535	0.844436	8.68954	1.94231e-09	0.82058	0.854102	0.834459	0.696323	90.9562
a	Dependent Variable: Recommendation for Step 3 Pain Relief Medication									0.765558

## Sheet: ja_meds
partic	mul_r_medica	medic_mobility	medic_selfesteem	medic_sleep	medic_motivation	medic_painrightnow
p1	.417a	15.0902	3.16098	9.34555	0.286974	72.1163
Model Summary(b)
Model	R	R Square	Adjusted R Square	Std. Error of the Estimate
1	.417a	0.174274	0.026823	0.169183
a	Predictors: (Constant), Pain Right Now, Self esteem, Mobility, Motivation, Sleep
b	Dependent Variable: Recommendation for Step 3 Pain Relief Medication
Coefficients(a)
Model		Unstandardized Coefficients		Standardized Coefficients	t	Sig.	Correlations
		B	Std. Error	Beta			Zero-order	Partial	Part	sr_sq	RW_u
1	(Constant)	-0.147694	0.18701	0	-0.789764	0.436303	0	0	0
	Mobility	0.00133574	0.0013868	0.169582	0.963181	0.343702	0.13987	0.179082	0.165404	0.0273586	15.0902
	Self esteem	-0.000666537	0.00151201	-0.0773841	-0.44083	0.662721	-0.0934419	-0.0830215	-0.0757025	0.00573087	3.16098
	Sleep	-0.00123643	0.0016312	-0.135902	-0.757989	0.45479	-0.149427	-0.141799	-0.130167	0.0169435	9.34555
	Motivation	0.000213317	0.001606	0.0238787	0.132825	0.895281	0.0885214	0.0250937	0.0228097	0.000520284	0.286974
	Pain Right Now	0.00391539	0.00185951	0.365913	2.10561	0.0443344	0.330413	0.369726	0.36159	0.130747	72.1163
a	Dependent Variable: Recommendation for Step 3 Pain Relief Medication									0.1813

## Sheet: sdt
d	SE_d	beta	SE_beta	Z(fa)	NFA	NH	n_sigs	n_nsigs
0.324783	0.61156	1.75232	5.88892	1.88951	0	1	17	17
Medication * signal Crosstabulation																							medication * signal Crosstabulation
			signal		Total	hits	fa	Z(fa)	n_sigs	n_nsigs																signal		Total
			0	0		0.0588235	0	1.88951	17	17																.00	1.00
Medication	0	Count	17	16	33	0																	medication	.00	Count	20	19	39
		% within signal	1	0.941176	0.970588	0																			% within signal	1	1	1
	1	Count	0	1	1	0																	Total		Count	20	19	39
		% within signal	0	0.0588235	0.0294118	0		0.560939																	% within signal	1	1	1
Total		Count	17	17	34	0
		% within signal	1	1	1	0
						P1(hit)	P2 (FA)		1-P1		1-P2	P1(1-P1)	P2(1-P2)	N1	N2	Z1	(Z1)sqd	Z2	(Z2)sqd		exp z1	exp z2	pi	2*pi	sqrt 2pi	1/sqrt 2pi	omega 1	om1 sqd	omega 2	om2 sqd		beta sqd	omsq1*n1	omsq2*n2		SE beta1	SE beta2
						0.0588235	0.0294118		0.941176		0.970588	0.0553633	0.0285467	17	17	-1.56473	2.44837	-1.88951	3.57025		0.293997	0.167776	3.14159	6.28319	2.50663	0.398942	0.117288	0.0137565	0.066933	0.00448003		3.07062	0.23386	0.0761606		0.57962	1.33821

## Sheet: tval_sev
	m_sig	s_sig	m_nsig	s_nsig	tval_r
	2.88235	0.600245	3.05882	0.747545	-0.758947
Group Statistics
	signal	N	Mean	Std. Deviation	Std. Error Mean
Current Case Severity	.00	17	2.88235	0.600245	0.145581
	1.00	17	3.05882	0.747545	0.181306
Independent Samples Test
		Levene's Test for Equality of Variances		t-test for Equality of Means
		F	Sig.	t	df	Sig. (2-tailed)	Mean Difference	Std. Error Difference	95% Confidence Interval of the Difference
									Lower	Upper
Current Case Severity	Equal variances assumed	0.793798	0.379604	-0.758947	32	0.453439	-0.176471	0.23252	-0.650099	0.297158
	Equal variances not assumed	0	0	-0.758947	30.5736	0.453696	-0.176471	0.23252	-0.650967	0.298026

## Sheet: tval_dis
	m_sig	s_sig	m_nsig	s_nsig	tval_r
	2.58824	0.5073	2.82353	0.528594	-1.32417
Group Statistics
	signal	N	Mean	Std. Deviation	Std. Error Mean
Risk of Future Disability	.00	17	2.58824	0.5073	0.123038
	1.00	17	2.82353	0.528594	0.128203
Independent Samples Test
		Levene's Test for Equality of Variances		t-test for Equality of Means
		F	Sig.	t	df	Sig. (2-tailed)	Mean Difference	Std. Error Difference	95% Confidence Interval of the Difference
									Lower	Upper
Risk of Future Disability	Equal variances assumed	1.24816	0.272223	-1.32417	32	0.194828	-0.235294	0.177692	-0.597241	0.126652
	Equal variances not assumed	0	0	-1.32417	31.946	0.194843	-0.235294	0.177692	-0.597265	0.126676

## Sheet: tval_medication
	m_sig	s_sig	m_nsig	s_nsig	tval_r
	2.05882	0.242536	3	0.353553	-9.05097
Group Statistics
	signal	N	Mean	Std. Deviation	Std. Error Mean
Recommendation for Step 3 Pain Relief Medication	0	17	2.05882	0.242536	0.0588235
	1	17	3	0.353553	0.0857493
Independent Samples Test
		Levene's Test for Equality of Variances		t-test for Equality of Means
		F	Sig.	t	df	Sig. (2-tailed)	Mean Difference	Std. Error Difference	95% Confidence Interval of the Difference
									Lower	Upper
Recommendation for Step 3 Pain Relief Medication	Equal variances assumed	0.00521597	0.942875	-9.05097	32	2.45197e-10	-0.941176	0.103986	-1.15299	-0.729363
	Equal variances not assumed	0	0	-9.05097	28.3286	7.45805e-10	-0.941176	0.103986	-1.15407	-0.728281

## Sheet: correl
	r_sig_sev	r_sig_dis	r_sig_decmedication	r_sig_meds	g_sev	g_dis	g_decision medication	g_meds
	0.132973	0.227921	.848**	0.174078	0.111707	0.282323	.971**	.860**
Correlations
		signal	Current Case Severity	Risk of Future Disability	Recommendation for Step 3 Pain Relief Medication	Medication	pred_e_p1	p_sev_p1	p_dis_p1	p_medica_p1	p_med_p1
signal	Pearson Correlation	1	0.132973	0.227921	.848**	0.174078	.812**	0.0907011	0.229234	.788**	.698**
	Sig. (2-tailed)	0	0.453439	0.194828	2.45197e-10	0.324813	5.60513e-09	0.60995	0.1922	3.13171e-08	4.3598e-06
	N	34	34	34	34	34	34	34	34	34	34
Current Case Severity	Pearson Correlation	0.132973	1	.576**	0.202029	0.00771586	0.0840635	.753**	.663**	0.158426	0.229075
	Sig. (2-tailed)	0.453439	0	0.000366004	0.251868	0.965456	0.636446	2.85105e-07	1.90805e-05	0.370844	0.192516
	N	34	34	34	34	34	34	34	34	34	34
Risk of Future Disability	Pearson Correlation	0.227921	.576**	1	0.338234	0.09919	0.181364	.566**	.642**	0.278343	0.210567
	Sig. (2-tailed)	0.194828	0.000366004	0	0.0503996	0.576764	0.30465	0.000481885	4.20285e-05	0.110941	0.231955
	N	34	34	34	34	34	34	34	34	34	34
Recommendation for Step 3 Pain Relief Medication	Pearson Correlation	.848**	0.202029	0.338234	1	.461**	.836**	0.181318	.373*	.861**	.720**
	Sig. (2-tailed)	2.45197e-10	0.251868	0.0503996	0	0.00603268	7.51031e-10	0.304775	0.0297201	6.28172e-11	1.59736e-06
	N	34	34	34	34	34	34	34	34	34	34
Medication	Pearson Correlation	0.174078	0.00771586	0.09919	.461**	1	.359*	0.127077	0.136836	.349*	.417*
	Sig. (2-tailed)	0.324813	0.965456	0.576764	0.00603268	0	0.0369966	0.473883	0.440303	0.0431255	0.0140306
	N	34	34	34	34	34	34	34	34	34	34
pred_e_p1	Pearson Correlation	.812**	0.0840635	0.181364	.836**	.359*	1	0.111707	0.282323	.971**	.860**
	Sig. (2-tailed)	5.60513e-09	0.636446	0.30465	7.51031e-10	0.0369966	0	0.52937	0.105719	2.16965e-21	7.02303e-11
	N	34	34	34	34	34	34	34	34	34	34
p_sev_p1	Pearson Correlation	0.0907011	.753**	.566**	0.181318	0.127077	0.111707	1	.881**	0.210523	0.304404
	Sig. (2-tailed)	0.60995	2.85105e-07	0.000481885	0.304775	0.473883	0.52937	0	5.92753e-12	0.232053	0.0800519
	N	34	34	34	34	34	34	34	34	34	34
p_dis_p1	Pearson Correlation	0.229234	.663**	.642**	.373*	0.136836	0.282323	.881**	1	.433*	0.327782
	Sig. (2-tailed)	0.1922	1.90805e-05	4.20285e-05	0.0297201	0.440303	0.105719	5.92753e-12	0	0.0104739	0.0584315
	N	34	34	34	34	34	34	34	34	34	34
p_medica_p1	Pearson Correlation	.788**	0.158426	0.278343	.861**	.349*	.971**	0.210523	.433*	1	.836**
	Sig. (2-tailed)	3.13171e-08	0.370844	0.110941	6.28172e-11	0.0431255	2.16965e-21	0.232053	0.0104739	0	7.67796e-10
	N	34	34	34	34	34	34	34	34	34	34
p_med_p1	Pearson Correlation	.698**	0.229075	0.210567	.720**	.417*	.860**	0.304404	0.327782	.836**	1
	Sig. (2-tailed)	4.3598e-06	0.192516	0.231955	1.59736e-06	0.0140306	7.02303e-11	0.0800519	0.0584315	7.67796e-10	0
	N	34	34	34	34	34	34	34	34	34	34
**	Correlation is significant at the 0.01 level (2-tailed).
*	Correlation is significant at the 0.05 level (2-tailed).

[truncated: 2 more sheets: corr_p17_severity, corr_p29_dis]
