# Supplementary material for: Judgement analysis of case severity and future risk of disability regarding chronic low back pain by general practitioners in Ireland
Source: PLoS One. 2018 Mar 26;13(3):e0194387. doi: 10.1371/journal.pone.0194387 (PMC5868792; doi:10.1371/journal.pone.0194387)
Supplement: S2 Data — (ZIP) [file pone.0194387.s002.zip › P14_summary_without_repeats.xls]

## Sheet: summary
partic	mul_r_sev	sev_mobility	sev_selfesteem	sev_sleep	sev_motivation	sev_painrightnow	mul_r_dis	dis_mobility	dis_selfesteem	dis_sleep	dis_motivation	dis_painrightnow	mul_r_medica	medic_mobility	medic_selfesteem	medic_sleep	medic_motivation	medic_painrightnow	mul_r_meds	meds_mobility	meds_selfesteem	meds_sleep	meds_motivation	meds_painrightnow	d	SE_d	beta	SE_beta	Z(fa)	NFA	NH	m_sigsev	s_sigsev	m_nsigsev	s_nsigsev	tval_rsev	m_sigdis	s_sigdis	m_nsigdis	s_nsigdis	tval_rdis	m_sigmed	s_sigmed	m_nsigmed	s_nsigmed	tval_rmed	r_sig_sev	r_sig_dis	r_sig_decmedication
p1	.779a	36.5868	0.0716863	1.03154	0.133888	62.1761	.395a	5.95296	5.33761	87.6001	0.477625	0.631669	.825a	0.260061	0.00214127	9.6676	3.02943	87.0408	.544a	18.3051	1.75797	5.43241	0.0335038	74.471	-0.928899	1.56031e+12	1.85539e-07	1.66511	1.88951	0	3	4.05882	0.747545	4.94118	0.747545	-3.44124	2.88235	1.57648	2.41176	1.41681	0.915407	1.52941	0.799816	2.82353	0.882843	-4.47908	.520**	-0.159745	.621**
[truncated: 11 more columns]

## Sheet: ja_sev
partic	mul_r_sev	sev_mobility	sev_selfesteem	sev_sleep	sev_motivation	sev_painrightnow
p1	.779a	36.5868	0.0716863	1.03154	0.133888	62.1761
Model Summary(b)
Model	R	R Square	Adjusted R Square	Std. Error of the Estimate
1	.779a	0.606217	0.535898	0.586993
a	Predictors: (Constant), Pain Right Now, Self esteem, Mobility, Motivation, Sleep
b	Dependent Variable: Current Case Severity
Coefficients(a)
Model		Unstandardized Coefficients		Standardized Coefficients	t	Sig.	Correlations
		B	Std. Error	Beta			Zero-order	Partial	Part	sr_sq	RW_u
1	(Constant)	1.41869	0.648847	0	2.18648	0.0372984	0	0	0
	Mobility	0.0201135	0.00481159	0.508253	4.18022	0.000258718	0.415121	0.619893	0.495734	0.245752	36.5868
	Self esteem	0.000970699	0.00524602	0.0224309	0.185036	0.854535	0.0300276	0.0349471	0.0219434	0.000481515	0.0716863
	Sleep	0.0039725	0.00565958	0.0869068	0.701907	0.488531	0.0783598	0.131496	0.0832395	0.00692881	1.03154
	Motivation	0.00140906	0.00557212	0.0313942	0.252877	0.802211	0.0778579	0.0477347	0.0299888	0.000899325	0.133888
	Pain Right Now	0.0351579	0.0064517	0.653974	5.4494	8.13034e-06	0.58917	0.717424	0.646247	0.417636	62.1761
a	Dependent Variable: Current Case Severity									0.671698

## Sheet: ja_dis
partic	mul_r_dis	dis_mobility	dis_selfesteem	dis_sleep	dis_motivation	dis_painrightnow
p1	.395a	5.95296	5.33761	87.6001	0.477625	0.631669
Model Summary(b)
Model	R	R Square	Adjusted R Square	Std. Error of the Estimate
1	.395a	0.156125	0.00543272	1.49102
a	Predictors: (Constant), Pain Right Now, Self esteem, Mobility, Motivation, Sleep
b	Dependent Variable: Risk of Future Disability
Coefficients(a)
Model		Unstandardized Coefficients		Standardized Coefficients	t	Sig.	Correlations
		B	Std. Error	Beta			Zero-order	Partial	Part	sr_sq	RW_u
1	(Constant)	-1.21509	-1.64814	0	-0.737247	-0.467106	0	0	0
	Mobility	0.00633904	-0.0122219	0.0923155	0.51866	-0.608073	0.117128	0.0975501	0.0900416	0.00810749	5.95296
	Self esteem	-0.00654442	-0.0133254	-0.0871549	-0.491123	-0.627167	-0.151017	-0.0924163	-0.085261	0.00726943	5.33761
	Sleep	-0.0286026	-0.0143759	-0.360623	-1.98961	-0.0564811	-0.373422	-0.351945	-0.345405	0.119305	87.6001
	Motivation	-0.00207937	-0.0141538	-0.0267	-0.146913	-0.884253	0.0880643	-0.0277532	-0.0255047	0.00065049	0.477625
	Pain Right Now	0.00276877	-0.016388	0.0296813	0.168951	-0.86705	-0.00550476	0.0319125	0.0293306	0.000860286	0.631669
a	Dependent Variable: Risk of Future Disability									0.136193

## Sheet: ja_medication
partic	mul_r_medica	medic_mobility	medic_selfesteem	medic_sleep	medic_motivation	medic_painrightnow
p1	.825a	0.260061	0.00214127	9.6676	3.02943	87.0408
Model Summary(b)
Model	R	R Square	Adjusted R Square	Std. Error of the Estimate
1	.825a	0.680576	0.623536	0.649173
a	Predictors: (Constant), Pain Right Now, Self esteem, Mobility, Motivation, Sleep
b	Dependent Variable: Recommendation for Step 3 Pain Relief Medication
Coefficients(a)
Model		Unstandardized Coefficients		Standardized Coefficients	t	Sig.	Correlations
		B	Std. Error	Beta			Zero-order	Partial	Part	sr_sq	RW_u
1	(Constant)	-0.730376	0.717579	0	-1.01783	0.317472	0	0	0
	Mobility	0.00202101	0.00532128	0.04159	0.379798	0.706961	-0.102062	0.0715909	0.0405656	0.00164557	0.260061
	Self esteem	-0.000199944	0.00580173	-0.00376268	-0.0344628	0.972753	0.106193	-0.00651271	-0.00368091	1.35491e-05	0.00214127
	Sleep	0.0144939	0.0062591	0.258228	2.31566	0.0281207	0.325688	0.40091	0.247331	0.0611728	9.6676
	Motivation	-0.0079881	0.00616238	-0.144941	-1.29627	0.205466	-0.213781	-0.237936	-0.138452	0.019169	3.02943
	Pain Right Now	0.0495767	0.00713513	0.751005	6.94826	1.48714e-07	0.759159	0.795565	0.742132	0.55076	87.0408
a	Dependent Variable: Recommendation for Step 3 Pain Relief Medication									0.632761

## Sheet: ja_meds
partic	mul_r_medica	medic_mobility	medic_selfesteem	medic_sleep	medic_motivation	medic_painrightnow
p1	.544a	18.3051	1.75797	5.43241	0.0335038	74.471
Model Summary(b)
Model	R	R Square	Adjusted R Square	Std. Error of the Estimate
1	.544a	0.295931	0.170204	0.262259
a	Predictors: (Constant), Pain Right Now, Self esteem, Mobility, Motivation, Sleep
b	Dependent Variable: Recommendation for Step 3 Pain Relief Medication
Coefficients(a)
Model		Unstandardized Coefficients		Standardized Coefficients	t	Sig.	Correlations
		B	Std. Error	Beta			Zero-order	Partial	Part	sr_sq	RW_u
1	(Constant)	-0.679586	0.289895	0	-2.34425	0.0263891	0	0	0
	Mobility	0.00324052	0.00214974	0.245069	1.5074	0.14291	0.16294	0.273971	0.239032	0.0571364	18.3051
	Self esteem	0.0010949	0.00234384	0.0757212	0.46714	0.644014	0.107903	0.0879392	0.0740757	0.00548722	1.75797
	Sleep	0.00207644	0.00252861	0.135954	0.821179	0.418482	0.151746	0.153353	0.130217	0.0169564	5.43241
	Motivation	0.000160549	0.00248954	0.0107055	0.0644894	0.949039	-0.00080628	0.0121864	0.0102263	0.000104576	0.0335038
	Pain Right Now	0.00876409	0.00288252	0.487894	3.04043	0.00508149	0.465689	0.498202	0.482129	0.232449	74.471
a	Dependent Variable: Recommendation for Step 3 Pain Relief Medication									0.312133

## Sheet: sdt
d	SE_d	beta	SE_beta	Z(fa)	NFA	NH	n_sigs	n_nsigs
-0.928899	1.56031e+12	1.85539e-07	1.66511	1.88951	0	3	17	17
Medication * signal Crosstabulation												medication * signal Crosstabulation
			signal		Total	hits	fa	Z(fa)	n_sigs	n_nsigs					signal		Total
			.00	1.00		0.176471	0	1.88951	17	17					.00	1.00			(Z2)sqd		exp z1	exp z2
Medication	0	Count	17	14	31	0						medication	.00	Count	17	14	31		0		1.85539e-07	1
		% within signal	1	0.823529	0.911765	0								% within signal	1	0.823529	0.911765
	1	Count	0	3	3	0							1.00	Count	0	3	3
		% within signal	0	0.176471	0.0882353	0		-15.5						% within signal	0	0.176471	0.0882353
Total		Count	17	17	34	0						Total		Count	17	17	34
		% within signal	1	1	1	0								% within signal	1	1	1
						P1(hit)	P2 (FA)		1-P1		1-P2	P1(1-P1)	P2(1-P2)	N1	N2	Z1							pi	2*pi	sqrt 2pi	1/sqrt 2pi	omega 1	om1 sqd	omega 2	om2 sqd		beta sqd	omsq1*n1	omsq2*n2		SE beta1	SE beta2
						0.176471	0.0294118		0.823529		0.970588	0.145329	0.0285467	17	17	-0.928899							3.14159	6.28319	2.50663	0.398942	7.40194e-08	5.47887e-15	0.398942	0.159155		3.44248e-14	9.31408e-14	2.70563		4.83697e+13	0

## Sheet: tval_sev
	m_sig	s_sig	m_nsig	s_nsig	tval_r
	4.05882	0.747545	4.94118	0.747545	-3.44124
Group Statistics
	signal	N	Mean	Std. Deviation	Std. Error Mean
Current Case Severity	0	17	4.05882	0.747545	0.181306
	1	17	4.94118	0.747545	0.181306
Independent Samples Test
		Levene's Test for Equality of Variances		t-test for Equality of Means
		F	Sig.	t	df	Sig. (2-tailed)	Mean Difference	Std. Error Difference	95% Confidence Interval of the Difference
									Lower	Upper
Current Case Severity	Equal variances assumed	0.317488	0.577048	-3.44124	32	0.00163189	-0.882353	0.256406	-1.40463	-0.360071
	Equal variances not assumed	0	0	-3.44124	32	0.00163189	-0.882353	0.256406	-1.40463	-0.360071

## Sheet: tval_dis
	m_sig	s_sig	m_nsig	s_nsig	tval_r
	2.88235	1.57648	2.41176	1.41681	0.915407
Group Statistics
	signal	N	Mean	Std. Deviation	Std. Error Mean
Risk of Future Disability	.00	17	2.88235	1.57648	0.382353
	1.00	17	2.41176	1.41681	0.343627
Independent Samples Test
		Levene's Test for Equality of Variances		t-test for Equality of Means
		F	Sig.	t	df	Sig. (2-tailed)	Mean Difference	Std. Error Difference	95% Confidence Interval of the Difference
									Lower	Upper
Risk of Future Disability	Equal variances assumed	1.7357	0.19704	0.915407	32	0.366825	0.470588	0.514075	-0.576549	1.51773
	Equal variances not assumed	0	0	0.915407	31.6419	0.366902	0.470588	0.514075	-0.577014	1.51819

## Sheet: tval_medication
	m_sig	s_sig	m_nsig	s_nsig	tval_r
	1.52941	0.799816	2.82353	0.882843	-4.47908
Group Statistics
	signal	N	Mean	Std. Deviation	Std. Error Mean
Recommendation for Step 3 Pain Relief Medication	0	17	1.52941	0.799816	0.193984
	1	17	2.82353	0.882843	0.214121
Independent Samples Test
		Levene's Test for Equality of Variances		t-test for Equality of Means
		F	Sig.	t	df	Sig. (2-tailed)	Mean Difference	Std. Error Difference	95% Confidence Interval of the Difference
									Lower	Upper
Recommendation for Step 3 Pain Relief Medication	Equal variances assumed	0.129762	0.721046	-4.47908	32	8.9657e-05	-1.29412	0.288925	-1.88264	-0.705597
	Equal variances not assumed	0	0	-4.47908	31.6928	9.12383e-05	-1.29412	0.288925	-1.88286	-0.705373

## Sheet: correl
	r_sig_sev	r_sig_dis	r_sig_decmedication	r_sig_meds	g_sev	g_dis	g_decision medication	g_meds
	.520**	-0.159745	.621**	0.311086	.822**	-0.065156	.905**	.881**
Correlations
		signal	Current Case Severity	Risk of Future Disability	Recommendation for Step 3 Pain Relief Medication	Medication	pred_e_p1	p_sev_p1	p_dis_p1	p_medica_p1	p_med_p1
signal	Pearson Correlation	1	.520**	-0.159745	.621**	0.311086	.812**	.667**	-0.0529037	.735**	.715**
	Sig. (2-tailed)	0	0.00163189	0.366825	8.9657e-05	0.0733243	5.60513e-09	1.61814e-05	0.766353	7.53407e-07	2.00149e-06
	N	34	34	34	34	34	34	34	34	34	34
Current Case Severity	Pearson Correlation	.520**	1	0.070569	.499**	.550**	.640**	.779**	-0.0578428	.568**	.741**
	Sig. (2-tailed)	0.00163189	0	0.691671	0.00268818	0.00075856	4.57591e-05	5.8996e-08	0.74523	0.000458502	5.47513e-07
	N	34	34	34	34	34	34	34	34	34	34
Risk of Future Disability	Pearson Correlation	-0.159745	0.070569	1	0.193821	0.215342	-0.0257448	-0.0293543	.395*	0.130777	0.0647834
	Sig. (2-tailed)	0.366825	0.691671	0	0.272055	0.221295	0.885085	0.869104	0.020734	0.460998	0.715856
	N	34	34	34	34	34	34	34	34	34	34
Recommendation for Step 3 Pain Relief Medication	Pearson Correlation	.621**	.499**	0.193821	1	.544**	.746**	.602**	0.273044	.825**	.727**
	Sig. (2-tailed)	8.9657e-05	0.00268818	0.272055	0	0.000877226	4.00234e-07	0.000166505	0.118191	1.96611e-09	1.12733e-06
	N	34	34	34	34	34	34	34	34	34	34
Medication	Pearson Correlation	0.311086	.550**	0.215342	.544**	1	.479**	.518**	0.0891913	.479**	.544**
	Sig. (2-tailed)	0.0733243	0.00075856	0.221295	0.000877226	0	0.00414046	0.00172122	0.615935	0.00413006	0.000882491
	N	34	34	34	34	34	34	34	34	34	34
pred_e_p1	Pearson Correlation	.812**	.640**	-0.0257448	.746**	.479**	1	.822**	-0.065156	.905**	.881**
	Sig. (2-tailed)	5.60513e-09	4.57591e-05	0.885085	4.00234e-07	0.00414046	0	2.50445e-09	0.71429	2.08503e-13	6.36978e-12
	N	34	34	34	34	34	34	34	34	34	34
p_sev_p1	Pearson Correlation	.667**	.779**	-0.0293543	.602**	.518**	.822**	1	-0.0742909	.729**	.951**
	Sig. (2-tailed)	1.61814e-05	5.8996e-08	0.869104	0.000166505	0.00172122	2.50445e-09	0	0.676268	9.85776e-07	6.39202e-18
	N	34	34	34	34	34	34	34	34	34	34
p_dis_p1	Pearson Correlation	-0.0529037	-0.0578428	.395*	0.273044	0.0891913	-0.065156	-0.0742909	1	0.330974	0.163956
	Sig. (2-tailed)	0.766353	0.74523	0.020734	0.118191	0.615935	0.71429	0.676268	0	0.0558776	0.354159
	N	34	34	34	34	34	34	34	34	34	34
p_medica_p1	Pearson Correlation	.735**	.568**	0.130777	.825**	.479**	.905**	.729**	0.330974	1	.881**
	Sig. (2-tailed)	7.53407e-07	0.000458502	0.460998	1.96611e-09	0.00413006	2.08503e-13	9.85776e-07	0.0558776	0	6.19918e-12
	N	34	34	34	34	34	34	34	34	34	34
p_med_p1	Pearson Correlation	.715**	.741**	0.0647834	.727**	.544**	.881**	.951**	0.163956	.881**	1
	Sig. (2-tailed)	2.00149e-06	5.47513e-07	0.715856	1.12733e-06	0.000882491	6.36978e-12	6.39202e-18	0.354159	6.19918e-12	0
	N	34	34	34	34	34	34	34	34	34	34
**	Correlation is significant at the 0.01 level (2-tailed).
*	Correlation is significant at the 0.05 level (2-tailed).

[truncated: 2 more sheets: corr_p17_severity, corr_p29_dis]
