# Supplementary material for: Judgement analysis of case severity and future risk of disability regarding chronic low back pain by general practitioners in Ireland
Source: PLoS One. 2018 Mar 26;13(3):e0194387. doi: 10.1371/journal.pone.0194387 (PMC5868792; doi:10.1371/journal.pone.0194387)
Supplement: S2 Data — (ZIP) [file pone.0194387.s002.zip › P17 Summary Sheet minus repeats.xls]

## Sheet: summary
partic	mul_r_sev	sev_mobility	sev_selfesteem	sev_sleep	sev_motivation	sev_painrightnow	mul_r_dis	dis_mobility	dis_selfesteem	dis_sleep	dis_motivation	dis_painrightnow	mul_r_medica	medic_mobility	medic_selfesteem	medic_sleep	medic_motivation	medic_painrightnow	mul_r_meds	meds_mobility	meds_selfesteem	meds_sleep	meds_motivation	meds_painrightnow	d	SE_d	beta	SE_beta	Z(fa)	NFA	NH	m_sigsev	s_sigsev	m_nsigsev	s_nsigsev	tval_rsev	m_sigdis	s_sigdis	m_nsigdis	s_nsigdis	tval_rdis	m_sigmed	s_sigmed	m_nsigmed	s_nsigmed	tval_rmed	r_sig_sev	r_sig_dis	r_sig_decmedication
p17	0.817308	24.3156	42.3536	0.0951134	11.4733	21.7624	0.831155	3.58404	31.116	6.31801	58.1084	0.873489	0.874444	2.73556	1.54521	0.145743	1.21342	94.3601	0.691675	2.55044	0.50421	9.17407	3.1429	84.6284	1.9633	0.467404	5.9441	47.2997	1.88951	0	9	3.76471	1.14725	4.23529	1.03256	-1.25708	3.35294	1.45521	3.47059	1.28051	-0.250244	1.58824	0.712287	3.82353	1.0146	-7.43456	0.21693	0.0441942	0.795822
[truncated: 5 more columns]

## Sheet: ja_sev
partic	mul_r_sev	sev_mobility	sev_selfesteem	sev_sleep	sev_motivation	sev_painrightnow
p17	0.831155	3.58404	31.116	6.31801	58.1084	0.873489
Model Summary(b)
Model	R	R Square	Adjusted R Square	Std. Error of the Estimate
1	0.831155	0.690818	0.635607	0.815555
a	Predictors: (Constant), Pain Right Now, Motivation, Self esteem, Mobility, Sleep
b	Dependent Variable: Risk of Future Disability
Coefficients(a)
Model		Unstandardized Coefficients		Standardized Coefficients	t	Sig.	Correlations
		B	Std. Error	Beta			Zero-order	Partial	Part	sr_sq	RW_u
1	(Constant)	-2.34426	0.901494		-2.60041	0.0147018
	Mobility	0.0103435	0.00668512	0.166694	1.54725	0.133033	0.201182	0.280651	0.162588	0.0264348	3.58404
	Self esteem	0.0332289	0.0072887	0.489706	4.55896	9.253e-05	0.434364	0.652719	0.479064	0.229503	31.116
	Sleep	0.0161536	0.00786331	0.22538	2.0543	0.0493881	0.128297	0.36191	0.21587	0.0465997	6.31801
	Motivation	0.0482319	0.00774179	0.68535	6.23007	9.87626e-07	0.595444	0.762184	0.654668	0.42859	58.1084
	Pain Right Now	0.00684695	0.00896386	0.0812254	0.76384	0.451352	0.0931862	0.142871	0.0802658	0.00644259	0.873489
a	Dependent Variable: Risk of Future Disability									0.73757

## Sheet: ja_dis
partic	mul_r_dis	dis_mobility	dis_selfesteem	dis_sleep	dis_motivation	dis_painrightnow
p17	0.822557	3.42203	25.0294	6.95723	62.6086	1.98271
Model Summary(b)
Model	R	R Square	Adjusted R Square	Std. Error of the Estimate
1	0.822557	0.6766	0.629041	0.837694
a	Predictors: (Constant), Pain Right Now, Self esteem, Mobility, Motivation, Sleep
b	Dependent Variable: Risk of Future Disability
Coefficients(a)
Model		Unstandardized Coefficients		Standardized Coefficients	t	Sig.	Correlations
		B	Std. Error	Beta			Zero-order	Partial	Part	sr_sq	RW_u
1	(Constant)	-2.47554	0.845528		-2.9278	0.00605129
	Mobility	0.00985115	0.00621795	0.158207	1.58431	0.122382	0.239891	0.2622	0.154515	0.0238748	3.42203
	Self esteem	0.0295072	0.00688659	0.43718	4.28473	0.000142157	0.388338	0.592145	0.417882	0.174625	25.0294
	Sleep	0.0169064	0.00748404	0.234603	2.259	0.0304095	0.178097	0.361252	0.220316	0.0485392	6.95723
	Motivation	0.0516863	0.00762712	0.696177	6.77664	8.60051e-08	0.588107	0.758017	0.660915	0.436808	62.6086
	Pain Right Now	0.0106713	0.00884893	0.119751	1.20595	0.236164	0.147514	0.202532	0.117614	0.013833	1.98271
a	Dependent Variable: Risk of Future Disability									0.697681

## Sheet: ja_medication
partic	mul_r_medica	medic_mobility	medic_selfesteem	medic_sleep	medic_motivation	medic_painrightnow
p17	0.874444	2.73556	1.54521	0.145743	1.21342	94.3601
Model Summary(b)
Model	R	R Square	Adjusted R Square	Std. Error of the Estimate
1	0.874444	0.764652	0.722626	0.750765
a	Predictors: (Constant), Pain Right Now, Motivation, Self esteem, Mobility, Sleep
b	Dependent Variable: Recommendation for Step 3 Pain Relief Medication
Coefficients(a)
Model		Unstandardized Coefficients		Standardized Coefficients	t	Sig.	Correlations
		B	Std. Error	Beta			Zero-order	Partial	Part	sr_sq	RW_u
1	(Constant)	-2.52041	0.829877		-3.03709	0.00512383
	Mobility	0.0097319	0.00615404	0.148643	1.58138	0.125022	0.0328506	0.28634	0.144982	0.0210197	2.73556
	Self esteem	0.0079746	0.00670967	0.111385	1.18852	0.24461	0.15192	0.21915	0.108964	0.0118732	1.54521
	Sleep	0.00264219	0.00723862	0.0349389	0.365013	0.717844	0.0579778	0.0688174	0.0334645	0.00111987	0.145743
	Motivation	0.00750606	0.00712676	0.101085	1.05322	0.301244	0.0894967	0.195211	0.0965597	0.00932377	1.21342
	Pain Right Now	0.0766397	0.00825174	0.861681	9.2877	4.79242e-10	0.849242	0.868877	0.8515	0.725052	94.3601
a	Dependent Variable: Recommendation for Step 3 Pain Relief Medication									0.768389

## Sheet: ja_meds
partic	mul_r_meds	meds_mobility	meds_selfesteem	meds_sleep	meds_motivation	meds_painrightnow
p17	0.691675	2.55044	0.50421	9.17407	3.1429	84.6284
Model Summary(b)
Model	R	R Square	Adjusted R Square	Std. Error of the Estimate
1	0.691675	0.478414	0.385274	0.351104
a	Predictors: (Constant), Pain Right Now, Motivation, Self esteem, Mobility, Sleep
b	Dependent Variable: medication
Coefficients(a)
Model		Unstandardized Coefficients		Standardized Coefficients	t	Sig.	Correlations
		B	Std. Error	Beta			Zero-order	Partial	Part	sr_sq	RW_u
1	(Constant)	-1.22412	0.388101		-3.15413	0.00382315
	Mobility	0.00233136	0.002878	0.113353	0.810062	0.424736	0.0252292	0.151324	0.110561	0.0122238	2.55044
	Self esteem	0.00113019	0.00313785	0.0502508	0.360178	0.721417	0.106157	0.0679101	0.0491588	0.00241658	0.50421
	Sleep	0.00520091	0.00338522	0.218928	1.53636	0.135675	0.217291	0.278829	0.209689	0.0439696	9.17407
	Motivation	0.00299709	0.00333291	0.128485	0.899241	0.376193	0.0759924	0.167539	0.122733	0.0150633	3.1429
	Pain Right Now	0.0180072	0.00385902	0.644488	4.66626	6.90473e-05	0.640641	0.661406	0.636873	0.405608	84.6284
a	Dependent Variable: medication									0.479281

## Sheet: sdt
d	SE_d	beta	SE_beta	Z(fa)	NFA	NH	n_sigs	n_nsigs
1.9633	0.467404	5.9441	47.2997	1.88951	0	9	17	17
medication * signal Crosstabulation
			signal		Total	hits	fa	Z(fa)	n_sigs	n_nsigs
			0	1		0.529412	0	1.88951	17	17
medication	0	Count	17	8	25
		% within signal	100	47.0588	73.5294
	1	Count	0	9	9
		% within signal	0	52.9412	26.4706			1.7824
Total		Count	17	17	34
		% within signal	100	100	100
						P1(hit)	P2 (FA)		1-P1		1-P2	P1(1-P1)	P2(1-P2)	N1	N2	Z1	(Z1)sqd	Z2	(Z2)sqd		exp z1	exp z2	pi	2*pi	sqrt 2pi	1/sqrt 2pi	omega 1	om1 sqd	omega 2	om2 sqd		beta sqd	omsq1*n1	omsq2*n2		SE beta1	SE beta2
						0.529412	0.0294118		0.470588		0.970588	0.249135	0.0285467	17	17	0.0737911	0.00544513	-1.88951	3.57024		0.997281	0.167777	3.14159	6.28319	2.50663	0.398942	0.397858	0.158291	0.0669332	0.00448005		35.3324	2.69094	0.0761608		0.000504125	1.3382

## Sheet: tval_sev
	m_sig	s_sig	m_nsig	s_nsig	tval_r
	3.76471	1.14725	4.23529	1.03256	-1.25708
Group Statistics
	signal	N	Mean	Std. Deviation	Std. Error Mean
Current Case Severity	0	17	3.76471	1.14725	0.278248
	1	17	4.23529	1.03256	0.250432
Independent Samples Test
		Levene's Test for Equality of Variances		t-test for Equality of Means
		F	Sig.	t	df	Sig. (2-tailed)	Mean Difference	Std. Error Difference	95% Confidence Interval of the Difference
									Lower	Upper
Current Case Severity	Equal variances assumed	0.419258	0.521926	-1.25708	32	0.217823	-0.470588	0.374351	-1.23312	0.291939
	Equal variances not assumed			-1.25708	31.6515	0.217923	-0.470588	0.374351	-1.23345	0.292269

## Sheet: tval_dis
	m_sig	s_sig	m_nsig	s_nsig	tval_r
	3.35294	1.45521	3.47059	1.28051	-0.250244
Group Statistics
	signal	N	Mean	Std. Deviation	Std. Error Mean
Risk of Future Disability	0	17	3.35294	1.45521	0.352941
	1	17	3.47059	1.28051	0.310569
Independent Samples Test
		Levene's Test for Equality of Variances		t-test for Equality of Means
		F	Sig.	t	df	Sig. (2-tailed)	Mean Difference	Std. Error Difference	95% Confidence Interval of the Difference
									Lower	Upper
Risk of Future Disability	Equal variances assumed	1.10221	0.301647	-0.250244	32	0.803998	-0.117647	0.470128	-1.07527	0.839973
	Equal variances not assumed			-0.250244	31.4905	0.804024	-0.117647	0.470128	-1.07588	0.840581

## Sheet: tval_medication
	m_sig	s_sig	m_nsig	s_nsig	tval_r
	1.58824	0.712287	3.82353	1.0146	-7.43456
Group Statistics
	signal	N	Mean	Std. Deviation	Std. Error Mean
Recommendation for Step 3 Pain Relief Medication	0	17	1.58824	0.712287	0.172755
	1	17	3.82353	1.0146	0.246076
Independent Samples Test
		Levene's Test for Equality of Variances		t-test for Equality of Means
		F	Sig.	t	df	Sig. (2-tailed)	Mean Difference	Std. Error Difference	95% Confidence Interval of the Difference
									Lower	Upper
Recommendation for Step 3 Pain Relief Medication	Equal variances assumed	4.45755	0.0426499	-7.43456	32	1.84662e-08	-2.23529	0.300662	-2.84772	-1.62286
	Equal variances not assumed			-7.43456	28.6891	3.6577e-08	-2.23529	0.300662	-2.85051	-1.62008

## Sheet: correl
	r_sig_sev	r_sig_dis	r_sig_decmedication	r_sig_meds	g_sev	g_dis	g_decision medication	g_meds
	0.21693	0.0441942	0.795822	0.6	0.454548	0.0783138	0.969027	0.919663
Correlations
		signal	Current Case Severity	Risk of Future Disability	Recommendation for Step 3 Pain Relief Medication	medication	pred_e_p1	p_sev_p1	p_dis_p1	p_medica_p1	p_med_p1
signal	Pearson Correlation	1	0.21693	0.0441942	0.795822	0.6	0.811956	0.369072	0.0635874	0.786807	0.746726
	Sig. (2-tailed)		0.217823	0.803998	1.84662e-08	0.00017631	5.60513e-09	0.0317112	0.720891	3.43679e-08	3.94669e-07
	N	34	34	34	34	34	34	34	34	34	34
Current Case Severity	Pearson Correlation	0.21693	1	0.631548	0.463397	0.368782	0.371505	0.817308	0.653359	0.527613	0.507054
	Sig. (2-tailed)	0.217823		6.19007e-05	0.00577858	0.0318562	0.0305185	3.67976e-09	2.79885e-05	0.00134291	0.00220972
	N	34	34	34	34	34	34	34	34	34	34
Risk of Future Disability	Pearson Correlation	0.0441942	0.631548	1	0.174928	0.164992	0.0650909	0.664429	0.831155	0.255312	0.302573
	Sig. (2-tailed)	0.803998	6.19007e-05		0.322418	0.351086	0.714564	1.8255e-05	1.15921e-09	0.145033	0.081977
	N	34	34	34	34	34	34	34	34	34	34
Recommendation for Step 3 Pain Relief Medication	Pearson Correlation	0.795822	0.463397	0.174928	1	0.837708	0.84736	0.564497	0.268609	0.874444	0.842702
	Sig. (2-tailed)	1.84662e-08	0.00577858	0.322418		6.46825e-10	2.60934e-10	0.000505885	0.124527	1.40526e-11	4.07467e-10
	N	34	34	34	34	34	34	34	34	34	34
medication	Pearson Correlation	0.6	0.368782	0.164992	0.837708	1	0.636108	0.429112	0.251797	0.666567	0.691675
	Sig. (2-tailed)	0.00017631	0.0318562	0.351086	6.46825e-10		5.26997e-05	0.0113283	0.150842	1.67741e-05	5.89214e-06
	N	34	34	34	34	34	34	34	34	34	34
pred_e_p1	Pearson Correlation	0.811956	0.371505	0.0650909	0.84736	0.636108	1	0.454548	0.0783138	0.969027	0.919663
	Sig. (2-tailed)	5.60513e-09	0.0305185	0.714564	2.60934e-10	5.26997e-05		0.00691985	0.659763	5.27793e-21	1.5498e-14
	N	34	34	34	34	34	34	34	34	34	34
p_sev_p1	Pearson Correlation	0.369072	0.817308	0.664429	0.564497	0.429112	0.454548	1	0.799404	0.64555	0.620396
	Sig. (2-tailed)	0.0317112	3.67976e-09	1.8255e-05	0.000505885	0.0113283	0.00691985		1.43041e-08	3.74538e-05	9.07829e-05
	N	34	34	34	34	34	34	34	34	34	34
p_dis_p1	Pearson Correlation	0.0635874	0.653359	0.831155	0.268609	0.251797	0.0783138	0.799404	1	0.307177	0.364039
	Sig. (2-tailed)	0.720891	2.79885e-05	1.15921e-09	0.124527	0.150842	0.659763	1.43041e-08		0.0772044	0.0342997
	N	34	34	34	34	34	34	34	34	34	34
p_medica_p1	Pearson Correlation	0.786807	0.527613	0.255312	0.874444	0.666567	0.969027	0.64555	0.307177	1	0.9637
	Sig. (2-tailed)	3.43679e-08	0.00134291	0.145033	1.40526e-11	1.67741e-05	5.27793e-21	3.74538e-05	0.0772044		6.43791e-20
	N	34	34	34	34	34	34	34	34	34	34
p_med_p1	Pearson Correlation	0.746726	0.507054	0.302573	0.842702	0.691675	0.919663	0.620396	0.364039	0.9637	1
	Sig. (2-tailed)	3.94669e-07	0.00220972	0.081977	4.07467e-10	5.89214e-06	1.5498e-14	9.07829e-05	0.0342997	6.43791e-20
	N	34	34	34	34	34	34	34	34	34	34
**	Correlation is significant at the 0.01 level (2-tailed).
*	Correlation is significant at the 0.05 level (2-tailed).
