# Supplementary material for: Judgement analysis of case severity and future risk of disability regarding chronic low back pain by general practitioners in Ireland
Source: PLoS One. 2018 Mar 26;13(3):e0194387. doi: 10.1371/journal.pone.0194387 (PMC5868792; doi:10.1371/journal.pone.0194387)
Supplement: S2 Data — (ZIP) [file pone.0194387.s002.zip › P19 Summary Sheet minus repeats.xls]

## Sheet: summary
partic	mul_r_sev	sev_mobility	sev_selfesteem	sev_sleep	sev_motivation	sev_painrightnow	mul_r_dis	dis_mobility	dis_selfesteem	dis_sleep	dis_motivation	dis_painrightnow	mul_r_medica	medic_mobility	medic_selfesteem	medic_sleep	medic_motivation	medic_painrightnow	mul_r_meds	meds_mobility	meds_selfesteem	meds_sleep	meds_motivation	meds_painrightnow	d	SE_d	beta	SE_beta	Z(fa)	NFA	NH	m_nsigsev	s_nsigsev	m_sigsev	s_sigsev	tval_rsev	m_nsigdis	s_nsigdis	m_sigdis	s_sigdis	tval_rdis	m_nsigmed	s_nsigmed	m_sigmed	s_sigmed	tval_rmed	r_sig_sev	r_sig_dis	r_sig_decmedication
p19	0.825843	50.5185	23.5525	3.69201	7.50281	14.7341	0.728032	10.1378	38.1758	10.5892	38.0913	3.00586	0.776757	4.46732	0.272768	25.9093	11.6383	57.7123	0.638526	0.013364	0.35802	18.2617	12.9443	68.4226	1.40984	0.251011	0.506912	0.0580001	0.223008	7	15	4.23529	0.903425	4.76471	1.09141	-1.54066	4.23529	1.09141	4.58824	1.37199	-0.830057	3.41176	0.87026	4.23529	0.664211	-3.10155	0.262781	0.14518	0.480762
[truncated: 5 more columns]

## Sheet: ja_sev
partic	mul_r_sev	sev_mobility	sev_selfesteem	sev_sleep	sev_motivation	sev_painrightnow
p19	0.825843	50.5185	23.5525	3.69201	7.50281	14.7341
Model Summary(b)
Model	R	R Square	Adjusted R Square	Std. Error of the Estimate
1	0.825843	0.682017	0.625235	0.625939
a	Predictors: (Constant), Pain Right Now, Motivation, Self esteem, Mobility, Sleep
b	Dependent Variable: Current Case Severity
Coefficients(a)
Model		Unstandardized Coefficients		Standardized Coefficients	t	Sig.	Correlations
		B	Std. Error	Beta			Zero-order	Partial	Part	sr_sq	RW_u
1	(Constant)	-0.184472	0.691897		-0.266618	0.791717
	Mobility	0.0289973	0.00513084	0.617481	5.65157	4.69247e-06	0.558083	0.729978	0.602271	0.36273	50.5185
	Self esteem	0.021587	0.00559409	0.420366	3.85889	0.000612662	0.382542	0.589223	0.411231	0.169111	23.5525
	Sleep	0.0092206	0.00603509	0.16999	1.52783	0.137774	0.152507	0.277401	0.162816	0.0265092	3.69201
	Motivation	0.0129413	0.00594183	0.24298	2.17799	0.0379871	0.243146	0.380621	0.232102	0.0538713	7.50281
	Pain Right Now	0.0209981	0.00687977	0.329147	3.05215	0.00493544	0.278296	0.499644	0.325259	0.105793	14.7341
a	Dependent Variable: Current Case Severity									0.718014

## Sheet: ja_dis
partic	mul_r_dis	dis_mobility	dis_selfesteem	dis_sleep	dis_motivation	dis_painrightnow
p19	0.728032	10.1378	38.1758	10.5892	38.0913	3.00586
Model Summary(b)
Model	R	R Square	Adjusted R Square	Std. Error of the Estimate
1	0.728032	0.530031	0.446108	0.918248
a	Predictors: (Constant), Pain Right Now, Motivation, Self esteem, Mobility, Sleep
b	Dependent Variable: Risk of Future Disability
Coefficients(a)
Model		Unstandardized Coefficients		Standardized Coefficients	t	Sig.	Correlations
		B	Std. Error	Beta			Zero-order	Partial	Part	sr_sq	RW_u
1	(Constant)	-0.646342	1.01501		-0.636785	0.529437
	Mobility	0.0138419	0.00752689	0.244268	1.83899	0.0765446	0.239474	0.328277	0.238251	0.0567636	10.1378
	Self esteem	0.029286	0.00820648	0.472607	3.56864	0.00131814	0.44233	0.559136	0.462336	0.213755	38.1758
	Sleep	0.0166399	0.00885343	0.254226	1.87949	0.0706221	0.201725	0.334704	0.243498	0.0592913	10.5892
	Motivation	0.031072	0.00871662	0.483468	3.56469	0.00133182	0.399988	0.558711	0.461824	0.213282	38.0913
	Pain Right Now	0.0101063	0.0100926	0.131283	1.00136	0.325226	0.135754	0.18594	0.129732	0.0168304	3.00586
a	Dependent Variable: Risk of Future Disability									0.559922

## Sheet: ja_medication
partic	mul_r_medica	medic_mobility	medic_selfesteem	medic_sleep	medic_motivation	medic_painrightnow
p19	0.776757	4.46732	0.272768	25.9093	11.6383	57.7123
Model Summary(b)
Model	R	R Square	Adjusted R Square	Std. Error of the Estimate
1	0.776757	0.603351	0.532521	0.594405
a	Predictors: (Constant), Pain Right Now, Motivation, Self esteem, Mobility, Sleep
b	Dependent Variable: Recommendation for Step 3 Pain Relief Medication
Coefficients(a)
Model		Unstandardized Coefficients		Standardized Coefficients	t	Sig.	Correlations
		B	Std. Error	Beta			Zero-order	Partial	Part	sr_sq	RW_u
1	(Constant)	0.0949826	0.65704		0.144561	0.886093
	Mobility	0.0068704	0.00487235	0.172068	1.41008	0.169529	0.100198	0.257494	0.167829	0.0281667	4.46732
	Self esteem	0.00185095	0.00531226	0.0423918	0.348431	0.730123	0.105347	0.0657049	0.0414706	0.00171981	0.272768
	Sleep	0.0194617	0.00573105	0.421984	3.39584	0.00206454	0.374722	0.5401	0.404177	0.163359	25.9093
	Motivation	0.0128421	0.00564249	0.283583	2.27596	0.0306957	0.19118	0.395118	0.270888	0.0733802	11.6383
	Pain Right Now	0.0331115	0.00653317	0.610436	5.06821	2.30151e-05	0.604981	0.691705	0.603224	0.363879	57.7123
a	Dependent Variable: Recommendation for Step 3 Pain Relief Medication									0.630505

## Sheet: ja_meds
partic	mul_r_meds	meds_mobility	meds_selfesteem	meds_sleep	meds_motivation	meds_painrightnow
p19	0.638526	0.013364	0.35802	18.2617	12.9443	68.4226
Model Summary(b)
Model	R	R Square	Adjusted R Square	Std. Error of the Estimate
1	0.638526	0.407715	0.30195	0.405274
a	Predictors: (Constant), Pain Right Now, Motivation, Self esteem, Mobility, Sleep
b	Dependent Variable: medication
Coefficients(a)
Model		Unstandardized Coefficients		Standardized Coefficients	t	Sig.	Correlations
		B	Std. Error	Beta			Zero-order	Partial	Part	sr_sq	RW_u
1	(Constant)	-0.901082	0.44798		-2.01143	0.0539943
	Mobility	0.000169009	0.00332204	0.00758616	0.050875	0.959786	-0.0511394	0.00961403	0.0073993	5.47497e-05	0.013364
	Self esteem	0.000953754	0.00362198	0.0391488	0.263324	0.794229	0.0952343	0.0497021	0.0382981	0.00146674	0.35802
	Sleep	0.00734865	0.00390751	0.285574	1.88065	0.0704589	0.25616	0.334887	0.273523	0.0748147	18.2617
	Motivation	0.00609134	0.00384713	0.241076	1.58335	0.124574	0.158112	0.286666	0.230283	0.0530304	12.9443
	Pain Right Now	0.0162154	0.00445441	0.535778	3.6403	0.00109244	0.547065	0.566781	0.529448	0.280315	68.4226
a	Dependent Variable: medication									0.409681

## Sheet: sdt
d	SE_d	beta	SE_beta	Z(fa)	NFA	NH	n_sigs	n_nsigs
1.40984	0.251011	0.506912	0.0580001	0.223008	7	15	17	17
medication * signal Crosstabulation
			signal		Total	hits	fa	Z(fa)	n_sigs	n_nsigs
			0	1		0.882353	0.411765	0.223008	17	17
medication	0	Count	10	2	12
		% within signal	58.8235	11.7647	35.2941
	1	Count	7	15	22
		% within signal	41.1765	88.2353	64.7059			-0.679419
Total		Count	17	17	34
		% within signal	100	100	100
						P1(hit)	P2 (FA)		1-P1		1-P2	P1(1-P1)	P2(1-P2)	N1	N2	Z1	(Z1)sqd	Z2	(Z2)sqd		exp z1	exp z2	pi	2*pi	sqrt 2pi	1/sqrt 2pi	omega 1	om1 sqd	omega 2	om2 sqd		beta sqd	omsq1*n1	omsq2*n2		SE beta1	SE beta2
						0.882353	0.411765		0.117647		0.588235	0.103806	0.242215	17	17	1.18683	1.40857	-0.223008	0.0497325		0.494462	0.97544	3.14159	6.28319	2.50663	0.398942	0.197262	0.0389122	0.389144	0.151433		0.256959	0.661508	2.57437		0.221038	0.00467919

## Sheet: tval_sev
	m_nsig	s_nsig	m_sig	s_sig	tval_r
	4.23529	0.903425	4.76471	1.09141	-1.54066
Group Statistics
	signal	N	Mean	Std. Deviation	Std. Error Mean
Current Case Severity	0	17	4.23529	0.903425	0.219113
	1	17	4.76471	1.09141	0.264706
Independent Samples Test
		Levene's Test for Equality of Variances		t-test for Equality of Means
		F	Sig.	t	df	Sig. (2-tailed)	Mean Difference	Std. Error Difference	95% Confidence Interval of the Difference
									Lower	Upper
Current Case Severity	Equal variances assumed	0.771332	0.386352	-1.54066	32	0.133232	-0.529412	0.343627	-1.22936	0.170534
	Equal variances not assumed			-1.54066	30.9209	0.133573	-0.529412	0.343627	-1.23032	0.171493

## Sheet: tval_dis
	m_nsig	s_nsig	m_sig	s_sig	tval_r
	4.23529	1.09141	4.58824	1.37199	-0.830057
Group Statistics
	signal	N	Mean	Std. Deviation	Std. Error Mean
Risk of Future Disability	0	17	4.23529	1.09141	0.264706
	1	17	4.58824	1.37199	0.332756
Independent Samples Test
		Levene's Test for Equality of Variances		t-test for Equality of Means
		F	Sig.	t	df	Sig. (2-tailed)	Mean Difference	Std. Error Difference	95% Confidence Interval of the Difference
									Lower	Upper
Risk of Future Disability	Equal variances assumed	0.825361	0.370409	-0.830057	32	0.412656	-0.352941	0.425201	-1.21905	0.513165
	Equal variances not assumed			-0.830057	30.4596	0.412965	-0.352941	0.425201	-1.22077	0.514886

## Sheet: tval_medication
	m_nsig	s_nsig	m_sig	s_sig	tval_r
	3.41176	0.87026	4.23529	0.664211	-3.10155
Group Statistics
	signal	N	Mean	Std. Deviation	Std. Error Mean
Recommendation for Step 3 Pain Relief Medication	0	17	3.41176	0.87026	0.211069
	1	17	4.23529	0.664211	0.161095
Independent Samples Test
		Levene's Test for Equality of Variances		t-test for Equality of Means
		F	Sig.	t	df	Sig. (2-tailed)	Mean Difference	Std. Error Difference	95% Confidence Interval of the Difference
									Lower	Upper
Recommendation for Step 3 Pain Relief Medication	Equal variances assumed	1.62561	0.211491	-3.10155	32	0.00400124	-0.823529	0.265522	-1.36438	-0.28268
	Equal variances not assumed			-3.10155	29.9179	0.00417536	-0.823529	0.265522	-1.36586	-0.2812

## Sheet: correl
	r_sig_sev	r_sig_dis	r_sig_decmedication	r_sig_meds	g_sev	g_dis	g_decision medication	g_meds
	0.262781	0.14518	0.480762	0.492366	0.374165	0.159504	0.775896	0.82997
Correlations
		signal	Current Case Severity	Risk of Future Disability	Recommendation for Step 3 Pain Relief Medication	medication	pred_e_p1	p_sev_p1	p_dis_p1	p_medica_p1	p_med_p1
signal	Pearson Correlation	1	0.262781	0.14518	0.480762	0.492366	0.811956	0.303805	0.12951	0.629993	0.673898
	Sig. (2-tailed)		0.133232	0.412656	0.00400124	0.00309652	5.60513e-09	0.0806778	0.465388	6.53529e-05	1.24865e-05
	N	34	34	34	34	34	34	34	34	34	34
Current Case Severity	Pearson Correlation	0.262781	1	0.624539	0.511356	0.366589	0.309002	0.825843	0.700482	0.534832	0.423606
	Sig. (2-tailed)	0.133232		7.88799e-05	0.00199612	0.0329678	0.0753737	1.82707e-09	3.98171e-06	0.001119	0.0125449
	N	34	34	34	34	34	34	34	34	34	34
Risk of Future Disability	Pearson Correlation	0.14518	0.624539	1	0.408812	0.250186	0.116124	0.617519	0.728032	0.439495	0.385109
	Sig. (2-tailed)	0.412656	7.88799e-05		0.0163704	0.15356	0.513108	9.99724e-05	1.06223e-06	0.00930446	0.0245062
	N	34	34	34	34	34	34	34	34	34	34
Recommendation for Step 3 Pain Relief Medication	Pearson Correlation	0.480762	0.511356	0.408812	1	0.85385	0.602683	0.503042	0.468908	0.776757	0.755051
	Sig. (2-tailed)	0.00400124	0.00199612	0.0163704		1.36755e-10	0.000161987	0.00242662	0.00515276	6.6396e-08	2.46988e-07
	N	34	34	34	34	34	34	34	34	34	34
medication	Pearson Correlation	0.492366	0.366589	0.250186	0.85385	1	0.529957	0.327524	0.337762	0.620682	0.638526
	Sig. (2-tailed)	0.00309652	0.0329678	0.15356	1.36755e-10		0.00126624	0.0586419	0.0507422	8.99098e-05	4.83396e-05
	N	34	34	34	34	34	34	34	34	34	34
pred_e_p1	Pearson Correlation	0.811956	0.309002	0.116124	0.602683	0.529957	1	0.374165	0.159504	0.775896	0.82997
	Sig. (2-tailed)	5.60513e-09	0.0753737	0.513108	0.000161987	0.00126624		0.0292568	0.367556	7.01375e-08	1.2848e-09
	N	34	34	34	34	34	34	34	34	34	34
p_sev_p1	Pearson Correlation	0.303805	0.825843	0.617519	0.503042	0.327524	0.374165	1	0.848202	0.647619	0.512937
	Sig. (2-tailed)	0.0806778	1.82707e-09	9.99724e-05	0.00242662	0.0586419	0.0292568		2.40357e-10	3.46991e-05	0.00192226
	N	34	34	34	34	34	34	34	34	34	34
p_dis_p1	Pearson Correlation	0.12951	0.700482	0.728032	0.468908	0.337762	0.159504	0.848202	1	0.603674	0.528972
	Sig. (2-tailed)	0.465388	3.98171e-06	1.06223e-06	0.00515276	0.0507422	0.367556	2.40357e-10		0.000156961	0.00129797
	N	34	34	34	34	34	34	34	34	34	34
p_medica_p1	Pearson Correlation	0.629993	0.534832	0.439495	0.776757	0.620682	0.775896	0.647619	0.603674	1	0.972055
	Sig. (2-tailed)	6.53529e-05	0.001119	0.00930446	6.6396e-08	8.99098e-05	7.01375e-08	3.46991e-05	0.000156961		1.03991e-21
	N	34	34	34	34	34	34	34	34	34	34
p_med_p1	Pearson Correlation	0.673898	0.423606	0.385109	0.755051	0.638526	0.82997	0.512937	0.528972	0.972055	1
	Sig. (2-tailed)	1.24865e-05	0.0125449	0.0245062	2.46988e-07	4.83396e-05	1.2848e-09	0.00192226	0.00129797	1.03991e-21
	N	34	34	34	34	34	34	34	34	34	34
**	Correlation is significant at the 0.01 level (2-tailed).
*	Correlation is significant at the 0.05 level (2-tailed).
