# Supplementary material for: Judgement analysis of case severity and future risk of disability regarding chronic low back pain by general practitioners in Ireland
Source: PLoS One. 2018 Mar 26;13(3):e0194387. doi: 10.1371/journal.pone.0194387 (PMC5868792; doi:10.1371/journal.pone.0194387)
Supplement: S2 Data — (ZIP) [file pone.0194387.s002.zip › p1_summary_without_repeats.xls]

## Sheet: summary
partic	mul_r_sev	sev_mobility	sev_selfesteem	sev_sleep	sev_motivation	sev_painrightnow	mul_r_dis	dis_mobility	dis_selfesteem	dis_sleep	dis_motivation	dis_painrightnow	mul_r_medica	medic_mobility	medic_selfesteem	medic_sleep	medic_motivation	medic_painrightnow	mul_r_meds	meds_mobility	meds_selfesteem	meds_sleep	meds_motivation	meds_painrightnow	d	SE_d	beta	SE_beta	Z(fa)	NFA	NH	m_sigsev	s_sigsev	m_nsigsev	s_nsigsev	tval_rsev	m_sigdis	s_sigdis	m_nsigdis	s_nsigdis	tval_rdis	m_sigmed	s_sigmed	m_nsigmed	s_nsigmed	tval_rmed	r_sig_sev	r_sig_dis	r_sig_decmedication
p1	0.812	18.7208	27.8747	12.6648	7.0608	33.6789	0.791	11.0761	17.2042	42.5054	15.5022	13.7121	0.9	2.16978	0.060263	12.7687	2.51793	82.4833	0.763	3.06726	0.164621	28.2649	2.68554	65.8177	1.63852	0.32932	3.39214	6.67527	1.56473	1	9	17	17	4.23529	1.20049	5.05882	0.826936	-2.32929	4.29412	1.1048	4.82353	2	0.866025	3.64706	0.996317	-5.14433	.367*	.358*	.711**
[truncated: 11 more columns]

## Sheet: ja_sev
partic	mul_r_sev	sev_mobility	sev_selfesteem	sev_sleep	sev_motivation	sev_painrightnow
p1	0.812	18.7208	27.8747	12.6648	7.0608	33.6789
Model Summary(b)
Model	R	R Square	Adjusted R Square	Std. Error of the Estimate
1	0.812	0.659926	0.599199	0.694954
a	Predictors: (Constant), Pain Right Now, Self esteem, Mobility, Motivation, Sleep
b	Dependent Variable: Current Case Severity
Coefficients(a)
Model		Unstandardized Coefficients		Standardized Coefficients	t	Sig.	Correlations
		B	Std. Error	Beta			Zero-order	Partial	Part	sr_sq	RW_u
1	(Constant)	-0.672442	0.768185	0	-0.875365	0.388823	0	0	0
	Mobility	0.0182957	0.00569655	0.362891	3.21172	0.00330558	0.269013	0.518862	0.353952	0.125282	18.7208
	Self esteem	0.0243407	0.00621088	0.441499	3.91904	0.000521859	0.463566	0.59517	0.431904	0.186541	27.8747
	Sleep	0.0177004	0.00670051	0.303954	2.64165	0.0133474	0.318219	0.446659	0.291127	0.084755	12.6648
	Motivation	0.0130121	0.00659697	0.227563	1.97243	0.0585095	0.148956	0.349278	0.217375	0.0472519	7.0608
	Pain Right Now	0.0329042	0.00763832	0.480422	4.30779	0.000183194	0.472542	0.631337	0.474746	0.225384	33.6789
a	Dependent Variable: Current Case Severity									0.669215

## Sheet: ja_dis
partic	mul_r_dis	dis_mobility	dis_selfesteem	dis_sleep	dis_motivation	dis_painrightnow
p1	0.791	11.0761	17.2042	42.5054	15.5022	13.7121
Model Summary(b)
Model	R	R Square	Adjusted R Square	Std. Error of the Estimate
1	0.791	0.625442	0.558557	0.697631
a	Predictors: (Constant), Pain Right Now, Self esteem, Mobility, Motivation, Sleep
b	Dependent Variable: Risk of Future Disability
Coefficients(a)
Model		Unstandardized Coefficients		Standardized Coefficients	t	Sig.	Correlations
		B	Std. Error	Beta			Zero-order	Partial	Part	sr_sq	RW_u
1	(Constant)	-0.424313	0.771144	0	-0.550239	0.586519	0	0	0
	Mobility	0.013179	0.0057185	0.273282	2.30462	0.0288162	0.214029	0.399304	0.266551	0.0710494	11.0761
	Self esteem	0.017908	0.0062348	0.339583	2.87226	0.00768553	0.385474	0.477058	0.332204	0.110359	17.2042
	Sleep	0.0303673	0.00672632	0.545172	4.5147	0.000104392	0.514604	0.64906	0.522167	0.272658	42.5054
	Motivation	0.0180558	0.00662238	0.330122	2.72648	0.0109187	0.192027	0.458031	0.315343	0.0994414	15.5022
	Pain Right Now	0.0196619	0.00766774	0.300124	2.56424	0.0159938	0.306908	0.43609	0.296578	0.0879588	13.7121
a	Dependent Variable: Risk of Future Disability									0.641467

## Sheet: ja_medication
partic	mul_r_medica	medic_mobility	medic_selfesteem	medic_sleep	medic_motivation	medic_painrightnow
p1	0.9	2.16978	0.060263	12.7687	2.51793	82.4833
Model Summary(b)
Model	R	R Square	Adjusted R Square	Std. Error of the Estimate
1	0.9	0.81035	0.776483	0.587398
a	Predictors: (Constant), Pain Right Now, Self esteem, Mobility, Motivation, Sleep
b	Dependent Variable: Recommendation for Step 3 Pain Relief Medication
Coefficients(a)
Model		Unstandardized Coefficients		Standardized Coefficients	t	Sig.	Correlations
		B	Std. Error	Beta			Zero-order	Partial	Part	sr_sq	RW_u
1	(Constant)	-2.34657	0.649295	0	-3.61404	0.0011704	0	0	0
	Mobility	0.007803	0.00481491	0.136742	1.62059	0.116315	0.025303	0.292837	0.133374	0.0177886	2.16978
	Self esteem	-0.00141782	0.00524964	-0.0227212	-0.270079	0.78908	0.061464	-0.0509738	-0.0222274	0.000494058	0.060263
	Sleep	0.0222651	0.00566349	0.337802	3.93133	0.000505003	0.3256	0.596373	0.323547	0.104683	12.7687
	Motivation	0.00973438	0.00557597	0.15041	1.74577	0.0918161	0.077872	0.313309	0.143676	0.0206429	2.51793
	Pain Right Now	0.0645093	0.00645615	0.832163	9.99191	9.79821e-11	0.825061	0.883727	0.822331	0.676228	82.4833
a	Dependent Variable: Recommendation for Step 3 Pain Relief Medication									0.819837

## Sheet: ja_meds
partic	mul_r_meds	meds_mobility	meds_selfesteem	meds_sleep	meds_motivation	meds_painrightnow
p1	0.763	3.06726	0.164621	28.2649	2.68554	65.8177
Model Summary(b)
Model	R	R Square	Adjusted R Square	Std. Error of the Estimate
1	0.763	0.58179	0.50711	0.324701
a	Predictors: (Constant), Pain Right Now, Self esteem, Mobility, Motivation, Sleep
b	Dependent Variable: Medication
Coefficients(a)
Model		Unstandardized Coefficients		Standardized Coefficients	t	Sig.	Correlations
		B	Std. Error	Beta			Zero-order	Partial	Part	sr_sq	RW_u
1	(Constant)	-1.42176	0.358917	0	-3.96126	0.000466158	0	0	0
	Mobility	0.0029357	0.00266158	0.138204	1.10299	0.279422	0.0462008	0.204059	0.1348	0.018171	3.06726
	Self esteem	-0.000741514	0.00290189	-0.0319226	-0.255528	0.800183	0.0549741	-0.048234	-0.0312289	0.000975242	0.164621
	Sleep	0.0104823	0.00313066	0.427231	3.34826	0.00233337	0.408719	0.534708	0.409202	0.167446	28.2649
	Motivation	0.00318115	0.00308228	0.132045	1.03208	0.310869	0.0415578	0.191437	0.126133	0.0159096	2.68554
	Pain Right Now	0.0182345	0.00356883	0.631898	5.10937	2.0566e-05	0.628353	0.694618	0.624432	0.389915	65.8177
a	Dependent Variable: Medication									0.592418

## Sheet: sdt
d	SE_d	beta	SE_beta	Z(fa)	NFA	NH	n_sigs	n_nsigs
1.63852	0.32932	3.39214	6.67527	1.56473	1	9	17	17
Medication * signal Crosstabulation
			signal		Total	hits	fa	Z(fa)	n_sigs	n_nsigs
			0	0		0.529412	0.0588235	1.56473	17	17
Medication	0	Count	16	8	24
		% within signal	0.941176	0.470588	0.705882
	1	Count	1	9	10
		% within signal	0.0588235	0.529412	0.294118			1.22146
Total		Count	17	17	34
		% within signal	1	1	1
						P1(hit)	P2 (FA)		1-P1		1-P2	P1(1-P1)	P2(1-P2)	N1	N2	Z1	(Z1)sqd	Z2	(Z2)sqd		exp z1	exp z2	pi	2*pi	sqrt 2pi	1/sqrt 2pi	omega 1	om1 sqd	omega 2	om2 sqd		beta sqd	omsq1*n1	omsq2*n2		SE beta1	SE beta2
						0.529412	0.0588235		0.470588		0.941176	0.249135	0.0553633	17	17	0.0737913	0.00544515	-1.56473	2.44837		0.997281	0.293997	3.14159	6.28319	2.50663	0.398942	0.397858	0.158291	0.117288	0.0137565		11.5066	2.69094	0.23386		0.000504128	0.57962

## Sheet: tval_sev
	m_sig	s_sig	m_nsig	s_nsig	tval_r
	4.23529	1.20049	5.05882	0.826936	-2.32929
Group Statistics
	signal	N	Mean	Std. Deviation	Std. Error Mean
Current Case Severity	.00	17	4.23529	1.20049	0.291162
	1.00	17	5.05882	0.826936	0.200561
Independent Samples Test
		Levene's Test for Equality of Variances		t-test for Equality of Means
		F	Sig.	t	df	Sig. (2-tailed)	Mean Difference	Std. Error Difference	95% Confidence Interval of the Difference
									Lower	Upper
Current Case Severity	Equal variances assumed	2.73462	0.107973	-2.32929	32	0.0263158	-0.823529	0.353553	-1.54369	-0.103365
	Equal variances not assumed	0	0	-2.32929	28.3934	0.0271748	-0.823529	0.353553	-1.5473	-0.0997599

## Sheet: tval_dis
	m_sig	s_sig	m_nsig	s_nsig	tval_r
	4.29412	1.1048	4.82353	0.951006	-1.4974
Group Statistics
	signal	N	Mean	Std. Deviation	Std. Error Mean
Risk of Future Disability	.00	17	4.29412	1.1048	0.267954
	1.00	17	4.82353	0.951006	0.230653
Independent Samples Test
		Levene's Test for Equality of Variances		t-test for Equality of Means
		F	Sig.	t	df	Sig. (2-tailed)	Mean Difference	Std. Error Difference	95% Confidence Interval of the Difference
									Lower	Upper
Risk of Future Disability	Equal variances assumed	0.309398	0.581919	-1.4974	32	0.144088	-0.529412	0.353553	-1.24958	0.190753
	Equal variances not assumed	0	0	-1.4974	31.3069	0.144304	-0.529412	0.353553	-1.2502	0.191379

## Sheet: tval_medication
	m_sig	s_sig	m_nsig	s_nsig	tval_r
	2	0.866025	3.64706	0.996317	-5.14433
Group Statistics
	signal	N	Mean	Std. Deviation	Std. Error Mean
Recommendation for Step 3 Pain Relief Medication	.00	17	2	0.866025	0.210042
	1.00	17	3.64706	0.996317	0.241642
Independent Samples Test
		Levene's Test for Equality of Variances		t-test for Equality of Means
		F	Sig.	t	df	Sig. (2-tailed)	Mean Difference	Std. Error Difference	95% Confidence Interval of the Difference
									Lower	Upper
Recommendation for Step 3 Pain Relief Medication	Equal variances assumed	1.80465	0.188601	-5.14433	32	1.30595e-05	-1.64706	0.32017	-2.29922	-0.994894
	Equal variances not assumed	0	0	-5.14433	31.3914	1.3736e-05	-1.64706	0.32017	-2.29972	-0.994398

## Sheet: correl
	r_sig_sev	r_sig_dis	r_sig_decmedication	r_sig_meds	g_sev	g_dis	g_decision medication	g_meds
	.381*	0.255893	.673**	.516**	.570**	.367*	.915**	.822**
Correlations
		signal	Current Case Severity	Risk of Future Disability	Recommendation for Step 3 Pain Relief Medication	Medication	pred_e_p1	p_sev_p1	p_dis_p1	p_medica_p1	p_med_p1
signal	Pearson Correlation	1	.381*	0.255893	.673**	.516**	.812**	.463**	0.297743	.743**	.668**
	Sig. (2-tailed)	0	0.0263158	0.144088	1.30595e-05	0.0017689	5.60513e-09	0.005813	0.0872254	4.80698e-07	1.60299e-05
	N	34	34	34	34	34	34	34	34	34	34
Current Case Severity	Pearson Correlation	.381*	1	.755**	.597**	.449**	.463**	.812**	.753**	.610**	.625**
	Sig. (2-tailed)	0.0263158	0	2.51948e-07	0.000191931	0.00766639	0.00578551	5.43285e-09	2.7957e-07	0.000126835	7.80619e-05
	N	34	34	34	34	34	34	34	34	34	34
Risk of Future Disability	Pearson Correlation	0.255893	.755**	1	.426*	.400*	0.290003	.733**	.791**	.532**	.598**
	Sig. (2-tailed)	0.144088	2.51948e-07	0	0.0119343	0.0190489	0.0961693	8.25329e-07	2.61113e-08	0.00121208	0.000185464
	N	34	34	34	34	34	34	34	34	34	34
Recommendation for Step 3 Pain Relief Medication	Pearson Correlation	.673**	.597**	.426*	1	.831**	.824**	.676**	.605**	.900**	.881**
	Sig. (2-tailed)	1.30595e-05	0.000191931	0.0119343	0	1.13939e-09	2.15271e-09	1.13233e-05	0.000149492	4.32471e-13	5.95784e-12
	N	34	34	34	34	34	34	34	34	34	34
Medication	Pearson Correlation	.516**	.449**	.400*	.831**	1	.627**	.587**	.577**	.747**	.763**
	Sig. (2-tailed)	0.0017689	0.00766639	0.0190489	1.13939e-09	0	7.18821e-05	0.000265547	0.000352529	3.92741e-07	1.57445e-07
	N	34	34	34	34	34	34	34	34	34	34
pred_e_p1	Pearson Correlation	.812**	.463**	0.290003	.824**	.627**	1	.570**	.367*	.915**	.822**
	Sig. (2-tailed)	5.60513e-09	0.00578551	0.0961693	2.15271e-09	7.18821e-05	0	0.000428537	0.0329114	3.54382e-14	2.44524e-09
	N	34	34	34	34	34	34	34	34	34	34
p_sev_p1	Pearson Correlation	.463**	.812**	.733**	.676**	.587**	.570**	1	.927**	.751**	.769**
	Sig. (2-tailed)	0.005813	5.43285e-09	8.25329e-07	1.13233e-05	0.000265547	0.000428537	0	3.69774e-15	3.06378e-07	1.0677e-07
	N	34	34	34	34	34	34	34	34	34	34
p_dis_p1	Pearson Correlation	0.297743	.753**	.791**	.605**	.577**	.367*	.927**	1	.672**	.757**
	Sig. (2-tailed)	0.0872254	2.7957e-07	2.61113e-08	0.000149492	0.000352529	0.0329114	3.69774e-15	0	1.3325e-05	2.25407e-07
	N	34	34	34	34	34	34	34	34	34	34
p_medica_p1	Pearson Correlation	.743**	.610**	.532**	.900**	.747**	.915**	.751**	.672**	1	.979**
	Sig. (2-tailed)	4.80698e-07	0.000126835	0.00121208	4.32471e-13	3.92741e-07	3.54382e-14	3.06378e-07	1.3325e-05	0	1.0439e-23
	N	34	34	34	34	34	34	34	34	34	34
p_med_p1	Pearson Correlation	.668**	.625**	.598**	.881**	.763**	.822**	.769**	.757**	.979**	1
	Sig. (2-tailed)	1.60299e-05	7.80619e-05	0.000185464	5.95784e-12	1.57445e-07	2.44524e-09	1.0677e-07	2.25407e-07	1.0439e-23	0
	N	34	34	34	34	34	34	34	34	34	34
**	Correlation is significant at the 0.01 level (2-tailed).
*	Correlation is significant at the 0.05 level (2-tailed).

[truncated: 2 more sheets: corr_p17_sev, corr_p29_dis]
