# Supplementary material for: Judgement analysis of case severity and future risk of disability regarding chronic low back pain by general practitioners in Ireland
Source: PLoS One. 2018 Mar 26;13(3):e0194387. doi: 10.1371/journal.pone.0194387 (PMC5868792; doi:10.1371/journal.pone.0194387)
Supplement: S2 Data — (ZIP) [file pone.0194387.s002.zip › P2 Summary Sheet minus repeats.xls]

## Sheet: summary
partic	mul_r_sev	sev_mobility	sev_selfesteem	sev_sleep	sev_motivation	sev_painrightnow	mul_r_dis	dis_mobility	dis_selfesteem	dis_sleep	dis_motivation	dis_painrightnow	mul_r_medica	medic_mobility	medic_selfesteem	medic_sleep	medic_motivation	medic_painrightnow	mul_r_meds	meds_mobility	meds_selfesteem	meds_sleep	meds_motivation	meds_painrightnow	d	SE_d	beta	SE_beta	Z(fa)	NFA	NH	m_nsigsev	s_nsigsev	m_sigsev	s_sigsev	tval_rsev	m_nsigdis	s_nsigdis	m_sigdis	s_sigdis	tval_rdis	m_nsigmed	s_nsigmed	m_sigmed	s_sigmed	tval_rmed	r_sig_sev	r_sig_dis	r_sig_decmedication
p2	0.535493	51.6097	26.9434	0.0770745	15.1057	6.26409	0.384341	39.3994	27.4525	5.87456	23.7281	3.54536	0.610603	0.972728	6.57834	20.3843	17.2265	54.8382	0.564528	10.1962	4.41227	21.2041	24.8154	39.372	1.6665	0.468908	0.172001	0.0397283	-0.223008	10	17	4.76471	0.752447	4.88235	0.696631	-0.47305	4.76471	0.752447	4.88235	0.696631	0	3.82353	0.808957	4.58824	0.618347	-3.09655	0.0833333	-1.06172e-19	0.480166
[truncated: 5 more columns]

## Sheet: ja_sev
partic	mul_r_sev	sev_mobility	sev_selfesteem	sev_sleep	sev_motivation	sev_painrightnow
p2	0.535493	51.6097	26.9434	0.0770745	15.1057	6.26409
Model Summary(b)
Model	R	R Square	Adjusted R Square	Std. Error of the Estimate
1	0.535493	0.286753	0.159388	0.65692
a	Predictors: (Constant), Pain Right Now, Motivation, Self esteem, Mobility, Sleep
b	Dependent Variable: Current Case Severity
Coefficients(a)
Model		Unstandardized Coefficients		Standardized Coefficients	t	Sig.	Correlations
		B	Std. Error	Beta			Zero-order	Partial	Part	sr_sq	RW_u
1	(Constant)	2.97817	0.726143		4.10135	0.000320029
	Mobility	0.0130503	0.00538479	0.396574	2.42355	0.022083	0.38575	0.41641	0.386806	0.149619	51.6097
	Self esteem	0.0102807	0.00587097	0.28569	1.75111	0.0908773	0.227658	0.314172	0.279482	0.0781101	26.9434
	Sleep	-0.000593207	0.0063338	-0.0156066	-0.0936573	0.926048	-0.0434213	-0.0176968	-0.014948	0.000223442	0.0770745
	Motivation	0.00817633	0.00623592	0.219073	1.31117	0.200453	0.249593	0.240513	0.209266	0.0437922	15.1057
	Pain Right Now	0.00609635	0.00722028	0.13637	0.844337	0.405638	0.0981016	0.157571	0.134759	0.0181599	6.26409
a	Dependent Variable: Current Case Severity									0.289904

## Sheet: ja_dis
partic	mul_r_dis	dis_mobility	dis_selfesteem	dis_sleep	dis_motivation	dis_painrightnow
p2	0.384341	39.3994	27.4525	5.87456	23.7281	3.54536
Model Summary(b)
Model	R	R Square	Adjusted R Square	Std. Error of the Estimate
1	0.384341	0.147718	-0.004475	0.979649
a	Predictors: (Constant), Pain Right Now, Motivation, Self esteem, Mobility, Sleep
b	Dependent Variable: Risk of Future Disability
Coefficients(a)
Model		Unstandardized Coefficients		Standardized Coefficients	t	Sig.	Correlations
		B	Std. Error	Beta			Zero-order	Partial	Part	sr_sq	RW_u
1	(Constant)	3.29998	1.08288		3.04741	0.00499396
	Mobility	0.0110552	0.0080302	0.246254	1.3767	0.179515	0.26065	0.251789	0.240188	0.0576903	39.3994
	Self esteem	0.0100613	0.00875523	0.204946	1.14917	0.260207	0.168342	0.212226	0.200492	0.0401972	27.4525
	Sleep	0.00502116	0.00944544	0.096832	0.531596	0.599198	0.0621091	0.0999591	0.0927458	0.00860179	5.87456
	Motivation	0.00993537	0.00929948	0.195132	1.06838	0.294474	0.186566	0.197911	0.186397	0.0347437	23.7281
	Pain Right Now	-0.00444668	0.0107674	-0.0729119	-0.412975	0.68277	-0.0906841	-0.0778084	-0.0720505	0.00519127	3.54536
a	Dependent Variable: Risk of Future Disability									0.146424

## Sheet: ja_medication
partic	mul_r_medica	medic_mobility	medic_selfesteem	medic_sleep	medic_motivation	medic_painrightnow
p2	0.610603	0.972728	6.57834	20.3843	17.2265	54.8382
Model Summary(b)
Model	R	R Square	Adjusted R Square	Std. Error of the Estimate
1	0.610603	0.372836	0.260843	0.694903
a	Predictors: (Constant), Pain Right Now, Motivation, Self esteem, Mobility, Sleep
b	Dependent Variable: Recommendation for Step 3 Pain Relief Medication
Coefficients(a)
Model		Unstandardized Coefficients		Standardized Coefficients	t	Sig.	Correlations
		B	Std. Error	Beta			Zero-order	Partial	Part	sr_sq	RW_u
1	(Constant)	1.69255	0.768128		2.20347	0.0359546
	Mobility	-0.00225577	0.00569613	-0.0607657	-0.396019	0.695093	-0.115976	-0.0746318	-0.059269	0.00351281	0.972728
	Self esteem	0.00639586	0.00621042	0.157555	1.02986	0.31189	0.211446	0.191041	0.154131	0.0237563	6.57834
	Sleep	0.0121463	0.00670001	0.283272	1.81288	0.0805859	0.269322	0.324108	0.271319	0.0736138	20.3843
	Motivation	0.0109934	0.00659648	0.261108	1.66655	0.106753	0.154913	0.300402	0.249419	0.0622099	17.2265
	Pain Right Now	0.0227105	0.00763775	0.450334	2.97346	0.00599802	0.479054	0.489884	0.445013	0.198037	54.8382
a	Dependent Variable: Recommendation for Step 3 Pain Relief Medication									0.36113

## Sheet: ja_meds
partic	mul_r_meds	meds_mobility	meds_selfesteem	meds_sleep	meds_motivation	meds_painrightnow
p2	0.564528	10.1962	4.41227	21.2041	24.8154	39.372
Model Summary(b)
Model	R	R Square	Adjusted R Square	Std. Error of the Estimate
1	0.564528	0.318692	0.197029	0.367777
a	Predictors: (Constant), Pain Right Now, Motivation, Self esteem, Mobility, Sleep
b	Dependent Variable: medication
Coefficients(a)
Model		Unstandardized Coefficients		Standardized Coefficients	t	Sig.	Correlations
		B	Std. Error	Beta			Zero-order	Partial	Part	sr_sq	RW_u
1	(Constant)	-0.224704	0.406531		-0.552734	0.584832
	Mobility	-0.0034535	0.00301467	-0.183207	-1.14556	0.261673	-0.21583	-0.211589	-0.178695	0.0319318	10.1962
	Self esteem	0.00247692	0.00328686	0.120161	0.753582	0.457391	0.173195	0.140991	0.11755	0.0138181	4.41227
	Sleep	0.00585795	0.00354598	0.269046	1.652	0.109707	0.245148	0.298013	0.257693	0.0664056	21.2041
	Motivation	0.00623925	0.00349118	0.29184	1.78715	0.084745	0.17567	0.319982	0.278775	0.0777152	24.8154
	Pain Right Now	0.00909953	0.00404227	0.355343	2.25109	0.032416	0.397123	0.391465	0.351145	0.123302	39.372
a	Dependent Variable: medication									0.313173

## Sheet: sdt
d	SE_d	beta	SE_beta	Z(fa)	NFA	NH	n_sigs	n_nsigs
1.6665	0.46891	0.172001	0.0397283	-0.223008	10	17	17	17
medication * signal Crosstabulation
			signal		Total	hits	fa	Z(fa)	n_sigs	n_nsigs
			0	1		1	0.588235	-0.223008	17	17
medication	0	Count	7	0	7
		% within signal	41.1765	0	20.5882
	1	Count	10	17	27
		% within signal	58.8235	100	79.4118			-1.76026
Total		Count	17	17	34
		% within signal	100	100	100
						P1(hit)	P2 (FA)		1-P1		1-P2	P1(1-P1)	P2(1-P2)	N1	N2	Z1	(Z1)sqd	Z2	(Z2)sqd		exp z1	exp z2	pi	2*pi	sqrt 2pi	1/sqrt 2pi	omega 1	om1 sqd	omega 2	om2 sqd		beta sqd	omsq1*n1	omsq2*n2		SE beta1	SE beta2
						0.970588	0.588235		0.0294118		0.411765	0.0285467	0.242215	17	17	1.88951	3.57025	0.223008	0.0497325		0.167776	0.97544	3.14159	6.28319	2.50663	0.398942	0.066933	0.00448003	0.389144	0.151433		0.0295842	0.0761606	2.57437		1.33821	0.00467918

## Sheet: tval_sev
	m_nsig	s_nsig	m_sig	s_sig	tval_r
	4.76471	0.752447	4.88235	0.696631	0
Group Statistics
	signal	N	Mean	Std. Deviation	Std. Error Mean
Current Case Severity	0	17	4.76471	0.752447	0.182495
	1	17	4.88235	0.696631	0.168958
Independent Samples Test
		Levene's Test for Equality of Variances		t-test for Equality of Means
		F	Sig.	t	df	Sig. (2-tailed)	Mean Difference	Std. Error Difference	95% Confidence Interval of the Difference
									Lower	Upper
Risk of Future Disability	Equal variances assumed	1.10063	0.301987	0	32	1	0	0.340466	-0.693506	0.693506
	Equal variances not assumed			0	30.0645	1	0	0.340466	-0.695261	0.695261

## Sheet: tval_dis
	m_nsig	s_nsig	m_sig	s_sig	tval_r
	4.88235	0.857493	4.88235	1.11144	0
Group Statistics
	signal	N	Mean	Std. Deviation	Std. Error Mean
Risk of Future Disability	0	17	4.88235	0.857493	0.207973
	1	17	4.88235	1.11144	0.269563
Independent Samples Test
		Levene's Test for Equality of Variances		t-test for Equality of Means
		F	Sig.	t	df	Sig. (2-tailed)	Mean Difference	Std. Error Difference	95% Confidence Interval of the Difference
									Lower	Upper
Risk of Future Disability	Equal variances assumed	1.10063	0.301987	0	32	1	0	0.340466	-0.693506	0.693506
	Equal variances not assumed			0	30.0645	1	0	0.340466	-0.695261	0.695261

## Sheet: tval_medication
	m_nsig	s_nsig	m_sig	s_sig	tval_r
	3.82353	0.808957	4.58824	0.618347	-3.09655
Group Statistics
	signal	N	Mean	Std. Deviation	Std. Error Mean
Recommendation for Step 3 Pain Relief Medication	0	17	3.82353	0.808957	0.196201
	1	17	4.58824	0.618347	0.149971
Independent Samples Test
		Levene's Test for Equality of Variances		t-test for Equality of Means
		F	Sig.	t	df	Sig. (2-tailed)	Mean Difference	Std. Error Difference	95% Confidence Interval of the Difference
									Lower	Upper
Recommendation for Step 3 Pain Relief Medication	Equal variances assumed	1.18613	0.284245	-3.09655	32	0.00405331	-0.764706	0.246954	-1.26773	-0.261678
	Equal variances not assumed			-3.09655	29.9384	0.00422695	-0.764706	0.246954	-1.2691	-0.260316

## Sheet: correl
	r_sig_sev	r_sig_dis	r_sig_decmedication	r_sig_meds	g_sev	g_dis	g_decision medication	g_meds
	0.0833333	-1.06172e-19	0.480166	0.509175	0.227681	-0.207988	0.727138	0.623449
Correlations
		signal	Current Case Severity	Risk of Future Disability	Recommendation for Step 3 Pain Relief Medication	medication	pred_e_p1	p_sev_p1	p_dis_p1	p_medica_p1	p_med_p1
signal	Pearson Correlation	1	0.0833333	-1.06172e-19	0.480166	0.509175	0.811956	0.184867	-0.168877	0.590404	0.506213
	Sig. (2-tailed)		0.639389	1	0.00405331	0.00210204	5.60513e-09	0.295245	0.339698	0.000237286	0.00225374
	N	34	34	34	34	34	34	34	34	34	34
Current Case Severity	Pearson Correlation	0.0833333	1	0.661751	0.378592	0.284896	0.121921	0.535493	0.465723	0.179294	0.0933558
	Sig. (2-tailed)	0.639389		2.02754e-05	0.0272513	0.102443	0.492148	0.00110023	0.00550697	0.310296	0.599485
	N	34	34	34	34	34	34	34	34	34	34
Risk of Future Disability	Pearson Correlation	-1.06172e-19	0.661751	1	0.261721	0.239936	-0.0799382	0.334264	0.384341	0.0592105	0.0202095
	Sig. (2-tailed)	1	2.02754e-05		0.134862	0.171692	0.653142	0.0533393	0.0248172	0.739413	0.909678
	N	34	34	34	34	34	34	34	34	34	34
Recommendation for Step 3 Pain Relief Medication	Pearson Correlation	0.480166	0.378592	0.261721	1	0.771079	0.443993	0.204442	0.0940677	0.610603	0.592625
	Sig. (2-tailed)	0.00405331	0.0272513	0.134862		9.49096e-08	0.00852811	0.246129	0.596692	0.000125569	0.000221701
	N	34	34	34	34	34	34	34	34	34	34
medication	Pearson Correlation	0.509175	0.284896	0.239936	0.771079	1	0.351954	0.0984175	0.0296841	0.547906	0.564528
	Sig. (2-tailed)	0.00210204	0.102443	0.171692	9.49096e-08		0.041221	0.57975	0.867646	0.000795786	0.000505448
	N	34	34	34	34	34	34	34	34	34	34
pred_e_p1	Pearson Correlation	0.811956	0.121921	-0.0799382	0.443993	0.351954	1	0.227681	-0.207988	0.727138	0.623449
	Sig. (2-tailed)	5.60513e-09	0.492148	0.653142	0.00852811	0.041221		0.195312	0.237855	1.11154e-06	8.18654e-05
	N	34	34	34	34	34	34	34	34	34	34
p_sev_p1	Pearson Correlation	0.184867	0.535493	0.334264	0.204442	0.0984175	0.227681	1	0.869707	0.33482	0.174336
	Sig. (2-tailed)	0.295245	0.00110023	0.0533393	0.246129	0.57975	0.195312		2.45282e-11	0.0529198	0.324084
	N	34	34	34	34	34	34	34	34	34	34
p_dis_p1	Pearson Correlation	-0.168877	0.465723	0.384341	0.0940677	0.0296841	-0.207988	0.869707	1	0.154057	0.0525822
	Sig. (2-tailed)	0.339698	0.00550697	0.0248172	0.596692	0.867646	0.237855	2.45282e-11		0.38435	0.767734
	N	34	34	34	34	34	34	34	34	34	34
p_medica_p1	Pearson Correlation	0.590404	0.179294	0.0592105	0.610603	0.547906	0.727138	0.33482	0.154057	1	0.970557
	Sig. (2-tailed)	0.000237286	0.310296	0.739413	0.000125569	0.000795786	1.11154e-06	0.0529198	0.38435		2.37303e-21
	N	34	34	34	34	34	34	34	34	34	34
p_med_p1	Pearson Correlation	0.506213	0.0933558	0.0202095	0.592625	0.564528	0.623449	0.174336	0.0525822	0.970557	1
	Sig. (2-tailed)	0.00225374	0.599485	0.909678	0.000221701	0.000505448	8.18654e-05	0.324084	0.767734	2.37303e-21
	N	34	34	34	34	34	34	34	34	34	34
**	Correlation is significant at the 0.01 level (2-tailed).
*	Correlation is significant at the 0.05 level (2-tailed).
