# Supplementary material for: Judgement analysis of case severity and future risk of disability regarding chronic low back pain by general practitioners in Ireland
Source: PLoS One. 2018 Mar 26;13(3):e0194387. doi: 10.1371/journal.pone.0194387 (PMC5868792; doi:10.1371/journal.pone.0194387)
Supplement: S2 Data — (ZIP) [file pone.0194387.s002.zip › P20 Summary Sheet minus repeats.xls]

## Sheet: summary
partic	mul_r_sev	sev_mobility	sev_selfesteem	sev_sleep	sev_motivation	sev_painrightnow	mul_r_dis	dis_mobility	dis_selfesteem	dis_sleep	dis_motivation	dis_painrightnow	mul_r_medica	medic_mobility	medic_selfesteem	medic_sleep	medic_motivation	medic_painrightnow	mul_r_meds	meds_mobility	meds_selfesteem	meds_sleep	meds_motivation	meds_painrightnow	d	SE_d	beta	SE_beta	Z(fa)	NFA	NH	m_nsigsev	s_nsigsev	m_sigsev	s_sigsev	tval_rsev	m_nsigdis	s_nsigdis	m_sigdis	s_sigdis	tval_rdis	m_nsigmed	s_nsigmed	m_sigmed	s_sigmed	tval_rmed	r_sig_sev	r_sig_dis	r_sig_decmedication
p20	0.727271	16.52	4.46828	30.6858	2.36848	45.9574	0.673911	1.61501	67.5831	13.5964	10.7254	6.48019	0.841621	2.53017	0.518804	16.469	1.20941	79.2726	0.779665	8.70037	3.6224	38.9943	0.21061	48.4723	1.63852	0.32932	3.39214	6.67528	1.56473	1	9	3.64706	0.86177	4.52941	0.874475	-2.96319	4.29412	0.771744	4.52941	0.874475	-0.8318	1.64706	0.996317	3.41176	1.12132	-4.85071	0.464016	0.145479	0.650945
[truncated: 5 more columns]

## Sheet: ja_sev
partic	mul_r_sev	sev_mobility	sev_selfesteem	sev_sleep	sev_motivation	sev_painrightnow
p20	0.727271	16.52	4.46828	30.6858	2.36848	45.9574
Model Summary(b)
Model	R	R Square	Adjusted R Square	Std. Error of the Estimate
1	0.727271	0.528923	0.444802	0.719094
a	Predictors: (Constant), Pain Right Now, Motivation, Self esteem, Mobility, Sleep
b	Dependent Variable: Current Case Severity
Coefficients(a)
Model		Unstandardized Coefficients		Standardized Coefficients	t	Sig.	Correlations
		B	Std. Error	Beta			Zero-order	Partial	Part	sr_sq	RW_u
1	(Constant)	0.833348	0.794868		1.04841	0.303415
	Mobility	0.0130556	0.00589442	0.294547	2.21492	0.0350738	0.166863	0.386118	0.287292	0.0825368	16.52
	Self esteem	0.00740295	0.00642662	0.152732	1.15192	0.259095	0.240356	0.212711	0.149413	0.0223243	4.46828
	Sleep	0.0209295	0.00693326	0.408801	3.0187	0.0053631	0.465037	0.495519	0.39155	0.153312	30.6858
	Motivation	-0.0057248	0.00682611	-0.113879	-0.838662	0.408762	-0.194877	-0.156538	-0.108781	0.0118333	2.36848
	Pain Right Now	0.0291982	0.00790364	0.484907	3.69428	0.000947726	0.475893	0.572446	0.479178	0.229611	45.9574
a	Dependent Variable: Current Case Severity									0.499617

## Sheet: ja_dis
partic	mul_r_dis	dis_mobility	dis_selfesteem	dis_sleep	dis_motivation	dis_painrightnow
p20	0.673911	1.61501	67.5831	13.5964	10.7254	6.48019
Model Summary(b)
Model	R	R Square	Adjusted R Square	Std. Error of the Estimate
1	0.673911	0.454156	0.356684	0.65838
a	Predictors: (Constant), Pain Right Now, Motivation, Self esteem, Mobility, Sleep
b	Dependent Variable: Risk of Future Disability
Coefficients(a)
Model		Unstandardized Coefficients		Standardized Coefficients	t	Sig.	Correlations
		B	Std. Error	Beta			Zero-order	Partial	Part	sr_sq	RW_u
1	(Constant)	2.00639	0.727756		2.75696	0.0101522
	Mobility	-0.00317268	0.00539675	-0.084155	-0.587886	0.561321	-0.141925	-0.110421	-0.0820821	0.00673747	1.61501
	Self esteem	0.0223768	0.00588401	0.542776	3.80298	0.000710851	0.577716	0.583607	0.530981	0.281941	67.5831
	Sleep	0.0108279	0.00634787	0.248654	1.70575	0.099125	0.297334	0.30681	0.238161	0.0567209	13.5964
	Motivation	0.00946839	0.00624978	0.221441	1.515	0.140982	0.0781636	0.275248	0.211527	0.0447438	10.7254
	Pain Right Now	0.00852151	0.00723632	0.166386	1.1776	0.248868	0.224779	0.217232	0.16442	0.0270338	6.48019
a	Dependent Variable: Risk of Future Disability									0.417177

## Sheet: ja_medication
partic	mul_r_medica	medic_mobility	medic_selfesteem	medic_sleep	medic_motivation	medic_painrightnow
p20	0.841621	2.53017	0.518804	16.469	1.20941	79.2726
Model Summary(b)
Model	R	R Square	Adjusted R Square	Std. Error of the Estimate
1	0.841621	0.708326	0.656241	0.806692
a	Predictors: (Constant), Pain Right Now, Motivation, Self esteem, Mobility, Sleep
b	Dependent Variable: Recommendation for Step 3 Pain Relief Medication
Coefficients(a)
Model		Unstandardized Coefficients		Standardized Coefficients	t	Sig.	Correlations
		B	Std. Error	Beta			Zero-order	Partial	Part	sr_sq	RW_u
1	(Constant)	-1.87036	0.891697		-2.09753	0.0450978
	Mobility	0.00857099	0.00661247	0.135634	1.29619	0.205494	-0.000773537	0.237922	0.132293	0.0175015	2.53017
	Self esteem	-0.00423155	0.00720949	-0.0612359	-0.586941	0.561946	0.0491915	-0.110245	-0.0599052	0.00358864	0.518804
	Sleep	0.0257209	0.00777785	0.352388	3.30695	0.00259398	0.391481	0.529971	0.337518	0.113918	16.469
	Motivation	-0.0068624	0.00765766	-0.0957506	-0.896149	0.377813	-0.166217	-0.166979	-0.0914641	0.00836567	1.20941
	Pain Right Now	0.0643285	0.00886644	0.749352	7.25528	6.73391e-08	0.744075	0.807944	0.740499	0.548338	79.2726
a	Dependent Variable: Recommendation for Step 3 Pain Relief Medication									0.691713

## Sheet: ja_meds
partic	mul_r_meds	meds_mobility	meds_selfesteem	meds_sleep	meds_motivation	meds_painrightnow
p20	0.779665	8.70037	3.6224	38.9943	0.21061	48.4723
Model Summary(b)
Model	R	R Square	Adjusted R Square	Std. Error of the Estimate
1	0.779665	0.607877	0.537855	0.314412
a	Predictors: (Constant), Pain Right Now, Motivation, Self esteem, Mobility, Sleep
b	Dependent Variable: medication
Coefficients(a)
Model		Unstandardized Coefficients		Standardized Coefficients	t	Sig.	Correlations
		B	Std. Error	Beta			Zero-order	Partial	Part	sr_sq	RW_u
1	(Constant)	-1.18628	0.347542		-3.41335	0.00197336
	Mobility	0.0050867	0.00257724	0.239467	1.9737	0.0583572	0.136478	0.349476	0.233569	0.0545543	8.70037
	Self esteem	-0.00357854	0.00280993	-0.154058	-1.27354	0.213299	-0.0470377	-0.233994	-0.15071	0.0227136	3.6224
	Sleep	0.0126667	0.00303145	0.516262	4.17843	0.000259968	0.509519	0.61973	0.494477	0.244507	38.9943
	Motivation	-0.000916515	0.0029846	-0.0380431	-0.307081	0.761054	-0.118851	-0.0579354	-0.03634	0.0013206	0.21061
	Pain Right Now	0.016099	0.00345573	0.557897	4.65865	7.04973e-05	0.538417	0.660798	0.551306	0.303938	48.4723
a	Dependent Variable: medication									0.627034

## Sheet: sdt
d	SE_d	beta	SE_beta	Z(fa)	NFA	NH	n_sigs	n_nsigs
1.63852	0.32932	3.39214	6.67528	1.56473	1	9	17	17
medication * signal Crosstabulation
			signal		Total	hits	fa	Z(fa)	n_sigs	n_nsigs
			0	1		0.529412	0.0588235	1.56473	17	17
medication	0	Count	16	8	24
		% within signal	94.1176	47.0588	70.5882
	1	Count	1	9	10
		% within signal	5.88235	52.9412	29.4118			1.22146
Total		Count	17	17	34
		% within signal	100	100	100
						P1(hit)	P2 (FA)		1-P1		1-P2	P1(1-P1)	P2(1-P2)	N1	N2	Z1	(Z1)sqd	Z2	(Z2)sqd		exp z1	exp z2	pi	2*pi	sqrt 2pi	1/sqrt 2pi	omega 1	om1 sqd	omega 2	om2 sqd		beta sqd	omsq1*n1	omsq2*n2		SE beta1	SE beta2
						0.529412	0.0588235		0.470588		0.941176	0.249135	0.0553633	17	17	0.0737911	0.00544513	-1.56473	2.44837		0.997281	0.293997	3.14159	6.28319	2.50663	0.398942	0.397858	0.158291	0.117288	0.0137565		11.5066	2.69094	0.23386		0.000504125	0.57962

## Sheet: tval_sev
	m_nsig	s_nsig	m_sig	s_sig	tval_r
	3.64706	0.86177	4.52941	0.874475	-2.96319
Group Statistics
	signal	N	Mean	Std. Deviation	Std. Error Mean
Current Case Severity	0	17	3.64706	0.86177	0.20901
	1	17	4.52941	0.874475	0.212091
Independent Samples Test
		Levene's Test for Equality of Variances		t-test for Equality of Means
		F	Sig.	t	df	Sig. (2-tailed)	Mean Difference	Std. Error Difference	95% Confidence Interval of the Difference
									Lower	Upper
Current Case Severity	Equal variances assumed	0.00217347	0.963105	-2.96319	32	0.00570517	-0.882353	0.297771	-1.48889	-0.275812
	Equal variances not assumed			-2.96319	31.9931	0.00570583	-0.882353	0.297771	-1.4889	-0.275807

## Sheet: tval_dis
	m_nsig	s_nsig	m_sig	s_sig	tval_r
	4.29412	0.771744	4.52941	0.874475	-0.8318
Group Statistics
	signal	N	Mean	Std. Deviation	Std. Error Mean
Risk of Future Disability	0	17	4.29412	0.771744	0.187175
	1	17	4.52941	0.874475	0.212091
Independent Samples Test
		Levene's Test for Equality of Variances		t-test for Equality of Means
		F	Sig.	t	df	Sig. (2-tailed)	Mean Difference	Std. Error Difference	95% Confidence Interval of the Difference
									Lower	Upper
Risk of Future Disability	Equal variances assumed	0.254757	0.617204	-0.8318	32	0.411686	-0.235294	0.282873	-0.811488	0.3409
	Equal variances not assumed			-0.8318	31.5129	0.411781	-0.235294	0.282873	-0.811838	0.341249

## Sheet: tval_medication
	m_nsig	s_nsig	m_sig	s_sig	tval_r
	1.64706	0.996317	3.41176	1.12132	-4.85071
Group Statistics
	signal	N	Mean	Std. Deviation	Std. Error Mean
Recommendation for Step 3 Pain Relief Medication	0	17	1.64706	0.996317	0.241642
	1	17	3.41176	1.12132	0.271959
Independent Samples Test
		Levene's Test for Equality of Variances		t-test for Equality of Means
		F	Sig.	t	df	Sig. (2-tailed)	Mean Difference	Std. Error Difference	95% Confidence Interval of the Difference
									Lower	Upper
Recommendation for Step 3 Pain Relief Medication	Equal variances assumed	0.660134	0.422516	-4.85071	32	3.06534e-05	-1.76471	0.363803	-2.50575	-1.02366
	Equal variances not assumed			-4.85071	31.5631	3.1617e-05	-1.76471	0.363803	-2.50615	-1.02326

## Sheet: correl
	r_sig_sev	r_sig_dis	r_sig_decmedication	r_sig_meds	g_sev	g_dis	g_decision medication	g_meds
	0.464016	0.145479	0.650945	0.516398	0.657974	0.232102	0.885505	0.715225
Correlations
		signal	Current Case Severity	Risk of Future Disability	Recommendation for Step 3 Pain Relief Medication	medication	pred_e_p1	p_sev_p1	p_dis_p1	p_medica_p1	p_med_p1
signal	Pearson Correlation	1	0.464016	0.145479	0.650945	0.516398	0.811956	0.534246	0.188457	0.718991	0.580731
	Sig. (2-tailed)		0.00570517	0.411686	3.06534e-05	0.0017689	5.60513e-09	0.00113587	0.2858	1.6669e-06	0.000317142
	N	34	34	34	34	34	34	34	34	34	34
Current Case Severity	Pearson Correlation	0.464016	1	0.450029	0.785327	0.61901	0.478526	0.727271	0.397795	0.650006	0.661725
	Sig. (2-tailed)	0.00570517		0.00757333	3.79512e-08	9.51086e-05	0.00419965	1.10406e-06	0.0198147	3.17494e-05	2.02958e-05
	N	34	34	34	34	34	34	34	34	34	34
Risk of Future Disability	Pearson Correlation	0.145479	0.450029	1	0.284095	0.23007	0.156417	0.368609	0.673911	0.250831	0.196166
	Sig. (2-tailed)	0.411686	0.00757333		0.103454	0.190538	0.377022	0.0319428	1.24799e-05	0.152468	0.266182
	N	34	34	34	34	34	34	34	34	34	34
Recommendation for Step 3 Pain Relief Medication	Pearson Correlation	0.650945	0.785327	0.284095	1	0.843167	0.745259	0.752208	0.313253	0.841621	0.789806
	Sig. (2-tailed)	3.06534e-05	3.79512e-08	0.103454		3.89975e-10	4.27841e-07	2.90457e-07	0.0712391	4.50926e-10	2.80449e-08
	N	34	34	34	34	34	34	34	34	34	34
medication	Pearson Correlation	0.516398	0.61901	0.23007	0.843167	1	0.557635	0.709397	0.22695	0.731664	0.779665
	Sig. (2-tailed)	0.0017689	9.51086e-05	0.190538	3.89975e-10		0.000611883	2.63956e-06	0.196789	8.81949e-07	5.50712e-08
	N	34	34	34	34	34	34	34	34	34	34
pred_e_p1	Pearson Correlation	0.811956	0.478526	0.156417	0.745259	0.557635	1	0.657974	0.232102	0.885505	0.715225
	Sig. (2-tailed)	5.60513e-09	0.00419965	0.377022	4.27841e-07	0.000611883		2.34703e-05	0.186542	3.48954e-12	2.00089e-06
	N	34	34	34	34	34	34	34	34	34	34
p_sev_p1	Pearson Correlation	0.534246	0.727271	0.368609	0.752208	0.709397	0.657974	1	0.546969	0.893761	0.909874
	Sig. (2-tailed)	0.00113587	1.10406e-06	0.0319428	2.90457e-07	2.63956e-06	2.34703e-05		0.000815845	1.12038e-12	9.07877e-14
	N	34	34	34	34	34	34	34	34	34	34
p_dis_p1	Pearson Correlation	0.188457	0.397795	0.673911	0.313253	0.22695	0.232102	0.546969	1	0.372202	0.291086
	Sig. (2-tailed)	0.2858	0.0198147	1.24799e-05	0.0712391	0.196789	0.186542	0.000815845		0.0301837	0.0948771
	N	34	34	34	34	34	34	34	34	34	34
p_medica_p1	Pearson Correlation	0.718991	0.650006	0.250831	0.841621	0.731664	0.885505	0.893761	0.372202	1	0.938435
	Sig. (2-tailed)	1.6669e-06	3.17494e-05	0.152468	4.50926e-10	8.81949e-07	3.48954e-12	1.12038e-12	0.0301837		2.51439e-16
	N	34	34	34	34	34	34	34	34	34	34
p_med_p1	Pearson Correlation	0.580731	0.661725	0.196166	0.789806	0.779665	0.715225	0.909874	0.291086	0.938435	1
	Sig. (2-tailed)	0.000317142	2.02958e-05	0.266182	2.80449e-08	5.50712e-08	2.00089e-06	9.07877e-14	0.0948771	2.51439e-16
	N	34	34	34	34	34	34	34	34	34	34
**	Correlation is significant at the 0.01 level (2-tailed).
*	Correlation is significant at the 0.05 level (2-tailed).
