# Supplementary material for: Judgement analysis of case severity and future risk of disability regarding chronic low back pain by general practitioners in Ireland
Source: PLoS One. 2018 Mar 26;13(3):e0194387. doi: 10.1371/journal.pone.0194387 (PMC5868792; doi:10.1371/journal.pone.0194387)
Supplement: S2 Data — (ZIP) [file pone.0194387.s002.zip › P21 Summary Sheet minus repeats.xls]

## Sheet: summary
partic	mul_r_sev	sev_mobility	sev_selfesteem	sev_sleep	sev_motivation	sev_painrightnow	mul_r_dis	dis_mobility	dis_selfesteem	dis_sleep	dis_motivation	dis_painrightnow	mul_r_medica	medic_mobility	medic_selfesteem	medic_sleep	medic_motivation	medic_painrightnow	mul_r_meds	meds_mobility	meds_selfesteem	meds_sleep	meds_motivation	meds_painrightnow	d	SE_d	beta	SE_beta	Z(fa)	NFA	NH	m_nsigsev	s_nsigsev	m_sigsev	s_sigsev	tval_rsev	m_nsigdis	s_nsigdis	m_sigdis	s_sigdis	tval_rdis	m_nsigmed	s_nsigmed	m_sigmed	s_sigmed	tval_rmed	r_sig_sev	r_sig_dis	r_sig_decmedication
p21	0.601096	13.802	19.7757	21.996	10.2077	34.2187	0.6385	0.00142477	39.1162	16.4525	43.601	0.828872	0.775166	6.49189	0.0151175	1.52603	0.158285	91.8087	0.553383	14.2899	5.74363	0.00646251	14.1672	65.7928	0.96061	0.502118	3.87171	21.7063	1.88951	0	3	4.23529	0.83137	4.58824	0.87026	-1.2091	4.11765	0.92752	3.88235	0.857493	0.768025	1.11765	0.332106	2.41176	1.00367	-5.04715	0.20902	-0.134535	0.66575
[truncated: 5 more columns]

## Sheet: ja_sev
partic	mul_r_sev	sev_mobility	sev_selfesteem	sev_sleep	sev_motivation	sev_painrightnow
p21	0.601096	13.802	19.7757	21.996	10.2077	34.2187
Model Summary(b)
Model	R	R Square	Adjusted R Square	Std. Error of the Estimate
1	0.601096	0.361316	0.247265	0.743512
a	Predictors: (Constant), Pain Right Now, Motivation, Self esteem, Mobility, Sleep
b	Dependent Variable: Current Case Severity
Coefficients(a)
Model		Unstandardized Coefficients		Standardized Coefficients	t	Sig.	Correlations
		B	Std. Error	Beta			Zero-order	Partial	Part	sr_sq	RW_u
1	(Constant)	1.27616	0.82186		1.55277	0.131709
	Mobility	0.00906637	0.00609458	0.230348	1.48761	0.14803	0.166131	0.27064	0.224674	0.0504785	13.802
	Self esteem	0.0118323	0.00664485	0.27491	1.78067	0.0858198	0.302956	0.318941	0.268936	0.0723263	19.7757
	Sleep	0.0134626	0.00716869	0.296128	1.87798	0.070836	0.292305	0.334465	0.283631	0.0804468	21.996
	Motivation	0.00902942	0.00705791	0.202273	1.27933	0.21128	0.126443	0.235	0.193218	0.0373332	10.2077
	Pain Right Now	0.0191417	0.00817202	0.357994	2.34234	0.0265016	0.356505	0.404776	0.353765	0.125149	34.2187
a	Dependent Variable: Current Case Severity									0.365734

## Sheet: ja_dis
partic	mul_r_dis	dis_mobility	dis_selfesteem	dis_sleep	dis_motivation	dis_painrightnow
p21	0.6385	0.00142477	39.1162	16.4525	43.601	0.828872
Model Summary(b)
Model	R	R Square	Adjusted R Square	Std. Error of the Estimate
1	0.6385	0.407682	0.301911	0.741626
a	Predictors: (Constant), Pain Right Now, Motivation, Self esteem, Mobility, Sleep
b	Dependent Variable: Risk of Future Disability
Coefficients(a)
Model		Unstandardized Coefficients		Standardized Coefficients	t	Sig.	Correlations
		B	Std. Error	Beta			Zero-order	Partial	Part	sr_sq	RW_u
1	(Constant)	1.45237	0.819775		1.77167	0.0873335
	Mobility	0.000106041	0.00607913	0.00260112	0.0174434	0.986207	0.0235196	0.00329647	0.00253705	6.43664e-06	0.00142477
	Self esteem	0.0191566	0.00662799	0.429712	2.89026	0.00735575	0.416653	0.479362	0.420374	0.176714	39.1162
	Sleep	0.0134033	0.00715051	0.284642	1.87446	0.0713359	0.237253	0.333908	0.27263	0.0743272	16.4525
	Motivation	0.0214823	0.00704001	0.464619	3.05146	0.00494397	0.343216	0.499559	0.443819	0.196975	43.601
	Pain Right Now	-0.00342949	0.0081513	-0.0619246	-0.420729	0.677165	-0.0255608	-0.0792602	-0.0611929	0.00374458	0.828872
a	Dependent Variable: Risk of Future Disability									0.451768

## Sheet: ja_medication
partic	mul_r_medica	medic_mobility	medic_selfesteem	medic_sleep	medic_motivation	medic_painrightnow
p21	0.775166	6.49189	0.0151175	1.52603	0.158285	91.8087
Model Summary(b)
Model	R	R Square	Adjusted R Square	Std. Error of the Estimate
1	0.775166	0.600882	0.529611	0.676618
a	Predictors: (Constant), Pain Right Now, Motivation, Self esteem, Mobility, Sleep
b	Dependent Variable: Recommendation for Step 3 Pain Relief Medication
Coefficients(a)
Model		Unstandardized Coefficients		Standardized Coefficients	t	Sig.	Correlations
		B	Std. Error	Beta			Zero-order	Partial	Part	sr_sq	RW_u
1	(Constant)	-1.26467	0.747916		-1.69092	0.101956
	Mobility	0.00933315	0.00554625	0.205983	1.68279	0.103537	0.087633	0.303061	0.20091	0.0403646	6.49189
	Self esteem	0.000491048	0.00604701	0.00991054	0.0812052	0.935856	0.0651567	0.0153445	0.00969518	9.39964e-05	0.0151175
	Sleep	0.00532255	0.00652372	0.1017	0.815877	0.421457	0.132852	0.152386	0.0974084	0.0094884	1.52603
	Motivation	-0.0016877	0.00642291	-0.0328417	-0.262762	0.794658	-0.0383063	-0.0495962	-0.0313714	0.000984167	0.158285
	Pain Right Now	0.047062	0.00743678	0.764573	6.32827	7.60088e-07	0.742135	0.76715	0.755539	0.570839	91.8087
a	Dependent Variable: Recommendation for Step 3 Pain Relief Medication									0.621771

## Sheet: ja_meds
partic	mul_r_meds	meds_mobility	meds_selfesteem	meds_sleep	meds_motivation	meds_painrightnow
p21	0.553383	14.2899	5.74363	0.00646251	14.1672	65.7928
Model Summary(b)
Model	R	R Square	Adjusted R Square	Std. Error of the Estimate
1	0.553383	0.306232	0.182345	0.260333
a	Predictors: (Constant), Pain Right Now, Motivation, Self esteem, Mobility, Sleep
b	Dependent Variable: medication
Coefficients(a)
Model		Unstandardized Coefficients		Standardized Coefficients	t	Sig.	Correlations
		B	Std. Error	Beta			Zero-order	Partial	Part	sr_sq	RW_u
1	(Constant)	-0.221931	0.287766		-0.77122	0.447036
	Mobility	0.00302161	0.00213396	0.228513	1.41596	0.167815	0.138769	0.258497	0.222885	0.0496775	14.2899
	Self esteem	-0.00208861	0.00232663	-0.144444	-0.897697	0.377001	-0.10355	-0.167259	-0.141305	0.0199671	5.74363
	Sleep	7.55821e-05	0.00251005	0.00494869	0.0301119	0.976191	0.0456553	0.00569051	0.00473986	2.24663e-05	0.00646251
	Motivation	-0.00348414	0.00247126	-0.232326	-1.40987	0.169591	-0.187218	-0.257458	-0.221925	0.0492506	14.1672
	Pain Right Now	0.00869355	0.00286135	0.483967	3.03827	0.00510887	0.445987	0.497936	0.478249	0.228722	65.7928
a	Dependent Variable: medication									0.34764

## Sheet: sdt
d	SE_d	beta	SE_beta	Z(fa)	NFA	NH	n_sigs	n_nsigs
0.96061	0.502118	3.87171	21.7063	1.88951	0	3	17	17
medication * signal Crosstabulation
			signal		Total	hits	fa	Z(fa)	n_sigs	n_nsigs
			0	1		0.176471	0	1.88951	17	17
medication	0	Count	17	14	31
		% within signal	100	82.3529	91.1765
	1	Count	0	3	3
		% within signal	0	17.6471	8.82353			1.3537
Total		Count	17	17	34
		% within signal	100	100	100
						P1(hit)	P2 (FA)		1-P1		1-P2	P1(1-P1)	P2(1-P2)	N1	N2	Z1	(Z1)sqd	Z2	(Z2)sqd		exp z1	exp z2	pi	2*pi	sqrt 2pi	1/sqrt 2pi	omega 1	om1 sqd	omega 2	om2 sqd		beta sqd	omsq1*n1	omsq2*n2		SE beta1	SE beta2
						0.176471	0.0294118		0.823529		0.970588	0.145329	0.0285467	17	17	-0.928899	0.862854	-1.88951	3.57024		0.649581	0.167777	3.14159	6.28319	2.50663	0.398942	0.259146	0.0671564	0.0669332	0.00448005		14.9901	1.14166	0.0761608		0.109838	1.3382

## Sheet: tval_sev
	m_nsig	s_nsig	m_sig	s_sig	tval_r
	4.23529	0.83137	4.58824	0.87026	-1.2091
Group Statistics
	signal	N	Mean	Std. Deviation	Std. Error Mean
Current Case Severity	0	17	4.23529	0.83137	0.201637
	1	17	4.58824	0.87026	0.211069
Independent Samples Test
		Levene's Test for Equality of Variances		t-test for Equality of Means
		F	Sig.	t	df	Sig. (2-tailed)	Mean Difference	Std. Error Difference	95% Confidence Interval of the Difference
									Lower	Upper
Current Case Severity	Equal variances assumed	5.33978e-31	1	-1.2091	32	0.235481	-0.352941	0.291903	-0.947529	0.241647
	Equal variances not assumed			-1.2091	31.9334	0.2355	-0.352941	0.291903	-0.947578	0.241695

## Sheet: tval_dis
	m_nsig	s_nsig	m_sig	s_sig	tval_r
	4.11765	0.92752	3.88235	0.857493	0.768025
Group Statistics
	signal	N	Mean	Std. Deviation	Std. Error Mean
Risk of Future Disability	0	17	4.11765	0.92752	0.224957
	1	17	3.88235	0.857493	0.207973
Independent Samples Test
		Levene's Test for Equality of Variances		t-test for Equality of Means
		F	Sig.	t	df	Sig. (2-tailed)	Mean Difference	Std. Error Difference	95% Confidence Interval of the Difference
									Lower	Upper
Risk of Future Disability	Equal variances assumed	1.03015	0.317736	0.768025	32	0.448103	0.235294	0.306363	-0.388746	0.859335
	Equal variances not assumed			0.768025	31.8048	0.448138	0.235294	0.306363	-0.388897	0.859485

## Sheet: tval_medication
	m_nsig	s_nsig	m_sig	s_sig	tval_r
	1.11765	0.332106	2.41176	1.00367	-5.04715
Group Statistics
	signal	N	Mean	Std. Deviation	Std. Error Mean
Recommendation for Step 3 Pain Relief Medication	0	17	1.11765	0.332106	0.0805474
	1	17	2.41176	1.00367	0.243426
Independent Samples Test
		Levene's Test for Equality of Variances		t-test for Equality of Means
		F	Sig.	t	df	Sig. (2-tailed)	Mean Difference	Std. Error Difference	95% Confidence Interval of the Difference
									Lower	Upper
Recommendation for Step 3 Pain Relief Medication	Equal variances assumed	20.6284	7.48503e-05	-5.04715	32	1.73265e-05	-1.29412	0.256406	-1.8164	-0.771836
	Equal variances not assumed			-5.04715	19.4621	6.67347e-05	-1.29412	0.256406	-1.82992	-0.758315

## Sheet: correl
	r_sig_sev	r_sig_dis	r_sig_decmedication	r_sig_meds	g_sev	g_dis	g_decision medication	g_meds
	0.20902	-0.134535	0.66575	0.311086	0.577788	-0.110127	0.973351	0.868086
Correlations
		signal	Current Case Severity	Risk of Future Disability	Recommendation for Step 3 Pain Relief Medication	medication	pred_e_p1	p_sev_p1	p_dis_p1	p_medica_p1	p_med_p1
signal	Pearson Correlation	1	0.20902	-0.134535	0.66575	0.311086	0.811956	0.469138	-0.0894185	0.790317	0.704847
	Sig. (2-tailed)		0.235481	0.448103	1.73265e-05	0.0733243	5.60513e-09	0.00512794	0.615033	2.70811e-08	3.26179e-06
	N	34	34	34	34	34	34	34	34	34	34
Current Case Severity	Pearson Correlation	0.20902	1	0.677233	0.404815	0.339565	0.347306	0.601096	0.39231	0.432645	0.250839
	Sig. (2-tailed)	0.235481		1.08879e-05	0.017557	0.0494437	0.0441661	0.000170329	0.0217422	0.0106016	0.152454
	N	34	34	34	34	34	34	34	34	34	34
Risk of Future Disability	Pearson Correlation	-0.134535	0.677233	1	0.0692104	-0.11858	-0.0703162	0.416722	0.6385	0.00295119	-0.263367
	Sig. (2-tailed)	0.448103	1.08879e-05		0.697325	0.504176	0.692722	0.0142189	4.83849e-05	0.986784	0.132336
	N	34	34	34	34	34	34	34	34	34	34
Recommendation for Step 3 Pain Relief Medication	Pearson Correlation	0.66575	0.404815	0.0692104	1	0.715455	0.754508	0.557933	0.00358287	0.775166	0.685492
	Sig. (2-tailed)	1.73265e-05	0.017557	0.697325		1.97887e-06	2.54795e-07	0.0006069	0.983956	7.34646e-08	7.69618e-06
	N	34	34	34	34	34	34	34	34	34	34
medication	Pearson Correlation	0.311086	0.339565	-0.11858	0.715455	1	0.480384	0.230928	-0.228258	0.489366	0.553383
	Sig. (2-tailed)	0.0733243	0.0494437	0.504176	1.97887e-06		0.00403421	0.188843	0.19415	0.0033115	0.00068704
	N	34	34	34	34	34	34	34	34	34	34
pred_e_p1	Pearson Correlation	0.811956	0.347306	-0.0703162	0.754508	0.480384	1	0.577788	-0.110127	0.973351	0.868086
	Sig. (2-tailed)	5.60513e-09	0.0441661	0.692722	2.54795e-07	0.00403421		0.00034578	0.535246	4.91226e-22	2.95343e-11
	N	34	34	34	34	34	34	34	34	34	34
p_sev_p1	Pearson Correlation	0.469138	0.601096	0.416722	0.557933	0.230928	0.577788	1	0.652658	0.71976	0.417303
	Sig. (2-tailed)	0.00512794	0.000170329	0.0142189	0.0006069	0.188843	0.00034578		2.87399e-05	1.60526e-06	0.0140707
	N	34	34	34	34	34	34	34	34	34	34
p_dis_p1	Pearson Correlation	-0.0894185	0.39231	0.6385	0.00358287	-0.228258	-0.110127	0.652658	1	0.00462207	-0.412478
	Sig. (2-tailed)	0.615033	0.0217422	4.83849e-05	0.983956	0.19415	0.535246	2.87399e-05		0.979303	0.0153415
	N	34	34	34	34	34	34	34	34	34	34
p_medica_p1	Pearson Correlation	0.790317	0.432645	0.00295119	0.775166	0.489366	0.973351	0.71976	0.00462207	1	0.884317
	Sig. (2-tailed)	2.70811e-08	0.0106016	0.986784	7.34646e-08	0.0033115	4.91226e-22	1.60526e-06	0.979303		4.07995e-12
	N	34	34	34	34	34	34	34	34	34	34
p_med_p1	Pearson Correlation	0.704847	0.250839	-0.263367	0.685492	0.553383	0.868086	0.417303	-0.412478	0.884317	1
	Sig. (2-tailed)	3.26179e-06	0.152454	0.132336	7.69618e-06	0.00068704	2.95343e-11	0.0140707	0.0153415	4.07995e-12
	N	34	34	34	34	34	34	34	34	34	34
**	Correlation is significant at the 0.01 level (2-tailed).
*	Correlation is significant at the 0.05 level (2-tailed).
