# Supplementary material for: Judgement analysis of case severity and future risk of disability regarding chronic low back pain by general practitioners in Ireland
Source: PLoS One. 2018 Mar 26;13(3):e0194387. doi: 10.1371/journal.pone.0194387 (PMC5868792; doi:10.1371/journal.pone.0194387)
Supplement: S2 Data — (ZIP) [file pone.0194387.s002.zip › P22 Summary Sheet minus repeats.xls]

## Sheet: summary
partic	mul_r_sev	sev_mobility	sev_selfesteem	sev_sleep	sev_motivation	sev_painrightnow	mul_r_dis	dis_mobility	dis_selfesteem	dis_sleep	dis_motivation	dis_painrightnow	mul_r_medica	medic_mobility	medic_selfesteem	medic_sleep	medic_motivation	medic_painrightnow	mul_r_meds	meds_mobility	meds_selfesteem	meds_sleep	meds_motivation	meds_painrightnow	d	SE_d	beta	SE_beta	Z(fa)	NFA	NH	m_sigsev	s_sigsev	m_nsigsev	s_nsigsev	tval_rsev	m_sigdis	s_sigdis	m_nsigdis	s_nsigdis	tval_rdis	m_sigmed	s_sigmed	m_nsigmed	s_nsigmed	tval_rmed	r_sig_sev	r_sig_dis	r_sig_decmedication
p22	0.777216	32.8493	0.815193	4.40508	15.6199	46.3105	0.594129	13.4197	3.22929	35.4479	32.2143	15.6889	0.772299	1.05842	4.13856	1.94581	4.20062	88.6566	0.721637	0.000778168	2.11356	0.0221067	3.06465	94.7989	2.2669	0.472148	0.18016	0.0438849	0.377392	6	17	4.58824	0.87026	5.47059	0.874475	-2.94884	4.47059	1.28051	4.82353	1.28624	-0.801784	3.41176	0.939336	4.70588	0.685994	-4.58732	0.46225	0.140334	0.629858
[truncated: 5 more columns]

## Sheet: ja_sev
partic	mul_r_sev	sev_mobility	sev_selfesteem	sev_sleep	sev_motivation	sev_painrightnow
p22	0.777216	32.8493	0.815193	4.40508	15.6199	46.3105
Model Summary(b)
Model	R	R Square	Adjusted R Square	Std. Error of the Estimate
1	0.777216	0.604064	0.533361	0.661771
a	Predictors: (Constant), Pain Right Now, Motivation, Self esteem, Mobility, Sleep
b	Dependent Variable: Current Case Severity
Coefficients(a)
Model		Unstandardized Coefficients		Standardized Coefficients	t	Sig.	Correlations
		B	Std. Error	Beta			Zero-order	Partial	Part	sr_sq	RW_u
1	(Constant)	1.23157	0.731505		1.68361	0.103375
	Mobility	0.0207437	0.00542455	0.466217	3.82405	0.000672167	0.438515	0.585733	0.454733	0.206782	32.8493
	Self esteem	-0.00356283	0.00591432	-0.073226	-0.602408	0.551751	-0.0903796	-0.113114	-0.0716348	0.00513154	0.815193
	Sleep	0.00893505	0.00638058	0.173858	1.40035	0.172392	0.0731115	0.255834	0.166522	0.0277294	4.40508
	Motivation	0.0165652	0.00628197	0.328265	2.63694	0.0134961	0.35947	0.44602	0.313569	0.0983254	15.6199
	Pain Right Now	0.0330255	0.0072736	0.54638	4.54046	9.73156e-05	0.480052	0.651195	0.539925	0.291519	46.3105
a	Dependent Variable: Current Case Severity									0.629487

## Sheet: ja_dis
partic	mul_r_dis	dis_mobility	dis_selfesteem	dis_sleep	dis_motivation	dis_painrightnow
p22	0.594129	13.4197	3.22929	35.4479	32.2143	15.6889
Model Summary(b)
Model	R	R Square	Adjusted R Square	Std. Error of the Estimate
1	0.594129	0.352989	0.237452	1.11462
a	Predictors: (Constant), Pain Right Now, Motivation, Self esteem, Mobility, Sleep
b	Dependent Variable: Risk of Future Disability
Coefficients(a)
Model		Unstandardized Coefficients		Standardized Coefficients	t	Sig.	Correlations
		B	Std. Error	Beta			Zero-order	Partial	Part	sr_sq	RW_u
1	(Constant)	0.0385499	1.23207		0.0312888	0.975261
	Mobility	0.0136925	0.00913653	0.233566	1.49866	0.145154	0.220448	0.272501	0.227813	0.0518988	13.4197
	Self esteem	0.00732329	0.00996144	0.114236	0.735164	0.468353	0.129195	0.137611	0.111753	0.0124888	3.22929
	Sleep	0.026176	0.0107468	0.386569	2.43571	0.0214826	0.308934	0.418135	0.370257	0.13709	35.4479
	Motivation	0.0245679	0.0105807	0.369507	2.32196	0.0277302	0.292578	0.401825	0.352965	0.124585	32.2143
	Pain Right Now	0.0198515	0.0122509	0.249267	1.62042	0.116352	0.237524	0.292808	0.246322	0.0606746	15.6889
a	Dependent Variable: Risk of Future Disability									0.386737

## Sheet: ja_medication
partic	mul_r_medica	medic_mobility	medic_selfesteem	medic_sleep	medic_motivation	medic_painrightnow
p22	0.772299	1.05842	4.13856	1.94581	4.20062	88.6566
Model Summary(b)
Model	R	R Square	Adjusted R Square	Std. Error of the Estimate
1	0.772299	0.596446	0.524382	0.719138
a	Predictors: (Constant), Pain Right Now, Motivation, Self esteem, Mobility, Sleep
b	Dependent Variable: Recommendation for Step 3 Pain Relief Medication
Coefficients(a)
Model		Unstandardized Coefficients		Standardized Coefficients	t	Sig.	Correlations
		B	Std. Error	Beta			Zero-order	Partial	Part	sr_sq	RW_u
1	(Constant)	1.51806	0.794917		1.90971	0.0664648
	Mobility	-0.00387969	0.00589479	-0.0810087	-0.658155	0.515814	-0.147524	-0.123429	-0.0790133	0.0062431	1.05842
	Self esteem	-0.00836439	0.00642701	-0.159712	-1.30144	0.203714	-0.100794	-0.238832	-0.156242	0.0244115	4.13856
	Sleep	0.0061875	0.00693369	0.111853	0.892382	0.379794	0.0834307	0.166296	0.107133	0.0114774	1.94581
	Motivation	0.00895071	0.00682654	0.164786	1.31116	0.200454	0.132053	0.240513	0.157409	0.0247775	4.20062
	Pain Right Now	0.0476112	0.00790413	0.731795	6.02359	1.71756e-06	0.734228	0.751286	0.723149	0.522944	88.6566
a	Dependent Variable: Recommendation for Step 3 Pain Relief Medication									0.589853

## Sheet: ja_meds
partic	mul_r_meds	meds_mobility	meds_selfesteem	meds_sleep	meds_motivation	meds_painrightnow
p22	0.721637	0.000778168	2.11356	0.0221067	3.06465	94.7989
Model Summary(b)
Model	R	R Square	Adjusted R Square	Std. Error of the Estimate
1	0.721637	0.520759	0.435181	0.356877
a	Predictors: (Constant), Pain Right Now, Motivation, Self esteem, Mobility, Sleep
b	Dependent Variable: medication
Coefficients(a)
Model		Unstandardized Coefficients		Standardized Coefficients	t	Sig.	Correlations
		B	Std. Error	Beta			Zero-order	Partial	Part	sr_sq	RW_u
1	(Constant)	-0.399604	0.394483		-1.01298	0.319743
	Mobility	4.48521e-05	0.00292533	0.00205654	0.0153323	0.987876	-0.0632733	0.00289753	0.00200588	4.02357e-06	0.000778168
	Self esteem	-0.00254855	0.00318945	-0.106861	-0.799058	0.430983	-0.0742817	-0.149315	-0.104538	0.0109283	2.11356
	Sleep	-0.000281193	0.00344089	-0.0111624	-0.081721	0.93545	-0.0292735	-0.015442	-0.0106913	0.000114305	0.0221067
	Motivation	0.00325963	0.00338771	0.13178	0.962192	0.34419	0.136973	0.178904	0.125881	0.015846	3.06465
	Pain Right Now	0.020991	0.00392247	0.708488	5.35147	1.06177e-05	0.69807	0.71108	0.700117	0.490164	94.7989
a	Dependent Variable: medication									0.517057

## Sheet: sdt
d	SE_d	beta	SE_beta	Z(fa)	NFA	NH	n_sigs	n_nsigs
2.2669	0.472148	0.18016	0.0438849	0.377392	6	17	17	17
medication * signal Crosstabulation
			signal		Total	hits	fa	Z(fa)	n_sigs	n_nsigs
			0	1		1	0.352941	0.377392	17	17
medication	0	Count	11	0	11
		% within signal	64.7059	0	32.3529
	1	Count	6	17	23
		% within signal	35.2941	100	67.6471			-1.71391
Total		Count	17	17	34
		% within signal	100	100	100
						P1(hit)	P2 (FA)		1-P1		1-P2	P1(1-P1)	P2(1-P2)	N1	N2	Z1	(Z1)sqd	Z2	(Z2)sqd		exp z1	exp z2	pi	2*pi	sqrt 2pi	1/sqrt 2pi	omega 1	om1 sqd	omega 2	om2 sqd		beta sqd	omsq1*n1	omsq2*n2		SE beta1	SE beta2
						0.970588	0.352941		0.0294118		0.647059	0.0285467	0.228374	17	17	1.88951	3.57024	-0.377392	0.142425		0.167777	0.931264	3.14159	6.28319	2.50663	0.398942	0.0669332	0.00448005	0.371521	0.138028		0.0324576	0.0761608	2.34647		1.3382	0.0138617

## Sheet: tval_sev
	m_sig	s_sig	m_nsig	s_nsig	tval_r
	4.58824	0.87026	5.47059	0.874475	-2.94884
Group Statistics
	signal	N	Mean	Std. Deviation	Std. Error Mean
Current Case Severity	0	17	4.58824	0.87026	0.211069
	1	17	5.47059	0.874475	0.212091
Independent Samples Test
		Levene's Test for Equality of Variances		t-test for Equality of Means
		F	Sig.	t	df	Sig. (2-tailed)	Mean Difference	Std. Error Difference	95% Confidence Interval of the Difference
									Lower	Upper
Current Case Severity	Equal variances assumed	0.00814301	0.92866	-2.94884	32	0.00591671	-0.882353	0.29922	-1.49185	-0.272861
	Equal variances not assumed			-2.94884	31.9993	0.00591678	-0.882353	0.29922	-1.49185	-0.27286

## Sheet: tval_dis
	m_sig	s_sig	m_nsig	s_nsig	tval_r
	4.47059	1.28051	4.82353	1.28624	-0.801784
Group Statistics
	signal	N	Mean	Std. Deviation	Std. Error Mean
Risk of Future Disability	0	17	4.47059	1.28051	0.310569
	1	17	4.82353	1.28624	0.311959
Independent Samples Test
		Levene's Test for Equality of Variances		t-test for Equality of Means
		F	Sig.	t	df	Sig. (2-tailed)	Mean Difference	Std. Error Difference	95% Confidence Interval of the Difference
									Lower	Upper
Risk of Future Disability	Equal variances assumed	0.0426099	0.837769	-0.801784	32	0.428592	-0.352941	0.440195	-1.24959	0.543707
	Equal variances not assumed			-0.801784	31.9994	0.428592	-0.352941	0.440195	-1.24959	0.543707

## Sheet: tval_medication
	m_sig	s_sig	m_nsig	s_nsig	tval_r
	3.41176	0.939336	4.70588	0.685994	-4.58732
Group Statistics
	signal	N	Mean	Std. Deviation	Std. Error Mean
Recommendation for Step 3 Pain Relief Medication	0	17	3.41176	0.939336	0.227823
	1	17	4.70588	0.685994	0.166378
Independent Samples Test
		Levene's Test for Equality of Variances		t-test for Equality of Means
		F	Sig.	t	df	Sig. (2-tailed)	Mean Difference	Std. Error Difference	95% Confidence Interval of the Difference
									Lower	Upper
Recommendation for Step 3 Pain Relief Medication	Equal variances assumed	1.61753	0.212602	-4.58732	32	6.56608e-05	-1.29412	0.282108	-1.86875	-0.719483
	Equal variances not assumed			-4.58732	29.2872	7.8182e-05	-1.29412	0.282108	-1.87085	-0.717388

## Sheet: correl
	r_sig_sev	r_sig_dis	r_sig_decmedication	r_sig_meds	g_sev	g_dis	g_decision medication	g_meds
	0.46225	0.140334	0.629858	0.691564	0.687295	0.407627	0.941779	0.971498
Correlations
		signal	Current Case Severity	Risk of Future Disability	Recommendation for Step 3 Pain Relief Medication	medication	pred_e_p1	p_sev_p1	p_dis_p1	p_medica_p1	p_med_p1
signal	Pearson Correlation	1	0.46225	0.140334	0.629858	0.691564	0.811956	0.558053	0.330975	0.764682	0.788813
	Sig. (2-tailed)		0.00591671	0.428592	6.56608e-05	5.9208e-06	5.60513e-09	0.000604904	0.0558772	1.40269e-07	3.00085e-08
	N	34	34	34	34	34	34	34	34	34	34
Current Case Severity	Pearson Correlation	0.46225	1	0.71933	0.598185	0.48242	0.534177	0.777216	0.627555	0.514858	0.550451
	Sig. (2-tailed)	0.00591671		1.63944e-06	0.000186632	0.00385945	0.00113786	6.44766e-08	7.11185e-05	0.00183578	0.000743489
	N	34	34	34	34	34	34	34	34	34	34
Risk of Future Disability	Pearson Correlation	0.140334	0.71933	1	0.539718	0.305855	0.242183	0.479723	0.594129	0.282397	0.263343
	Sig. (2-tailed)	0.428592	1.63944e-06		0.000986743	0.0785525	0.167593	0.00409237	0.00021168	0.105624	0.132372
	N	34	34	34	34	34	34	34	34	34	34
Recommendation for Step 3 Pain Relief Medication	Pearson Correlation	0.629858	0.598185	0.539718	1	0.835176	0.727335	0.5116	0.367083	0.772299	0.75818
	Sig. (2-tailed)	6.56608e-05	0.000186632	0.000986743		8.12826e-10	1.10051e-06	0.00198453	0.0327147	8.79725e-08	2.06101e-07
	N	34	34	34	34	34	34	34	34	34	34
medication	Pearson Correlation	0.691564	0.48242	0.305855	0.835176	1	0.701069	0.511088	0.31986	0.708444	0.721637
	Sig. (2-tailed)	5.9208e-06	0.00385945	0.0785525	8.12826e-10		3.87723e-06	0.00200885	0.0651671	2.76011e-06	1.46361e-06
	N	34	34	34	34	34	34	34	34	34	34
pred_e_p1	Pearson Correlation	0.811956	0.534177	0.242183	0.727335	0.701069	1	0.687295	0.407627	0.941779	0.971498
	Sig. (2-tailed)	5.60513e-09	0.00113786	0.167593	1.10051e-06	3.87723e-06		7.12412e-06	0.0167149	1.05419e-16	1.42056e-21
	N	34	34	34	34	34	34	34	34	34	34
p_sev_p1	Pearson Correlation	0.558053	0.777216	0.479723	0.5116	0.511088	0.687295	1	0.807439	0.662438	0.708235
	Sig. (2-tailed)	0.000604904	6.44766e-08	0.00409237	0.00198453	0.00200885	7.12412e-06		7.91363e-09	1.97383e-05	2.78718e-06
	N	34	34	34	34	34	34	34	34	34	34
p_dis_p1	Pearson Correlation	0.330975	0.627555	0.594129	0.367083	0.31986	0.407627	0.807439	1	0.475312	0.443243
	Sig. (2-tailed)	0.0558772	7.11185e-05	0.00021168	0.0327147	0.0651671	0.0167149	7.91363e-09		0.00449961	0.00865357
	N	34	34	34	34	34	34	34	34	34	34
p_medica_p1	Pearson Correlation	0.764682	0.514858	0.282397	0.772299	0.708444	0.941779	0.662438	0.475312	1	0.981718
	Sig. (2-tailed)	1.40269e-07	0.00183578	0.105624	8.79725e-08	2.76011e-06	1.05419e-16	1.97383e-05	0.00449961		1.25441e-24
	N	34	34	34	34	34	34	34	34	34	34
p_med_p1	Pearson Correlation	0.788813	0.550451	0.263343	0.75818	0.721637	0.971498	0.708235	0.443243	0.981718	1
	Sig. (2-tailed)	3.00085e-08	0.000743489	0.132372	2.06101e-07	1.46361e-06	1.42056e-21	2.78718e-06	0.00865357	1.25441e-24
	N	34	34	34	34	34	34	34	34	34	34
**	Correlation is significant at the 0.01 level (2-tailed).
*	Correlation is significant at the 0.05 level (2-tailed).
