# Supplementary material for: Judgement analysis of case severity and future risk of disability regarding chronic low back pain by general practitioners in Ireland
Source: PLoS One. 2018 Mar 26;13(3):e0194387. doi: 10.1371/journal.pone.0194387 (PMC5868792; doi:10.1371/journal.pone.0194387)
Supplement: S2 Data — (ZIP) [file pone.0194387.s002.zip › P26 Summary Sheet minus repeats.xls]

## Sheet: summary
partic	mul_r_sev	sev_mobility	sev_selfesteem	sev_sleep	sev_motivation	sev_painrightnow	mul_r_dis	dis_mobility	dis_selfesteem	dis_sleep	dis_motivation	dis_painrightnow	mul_r_medica	medic_mobility	medic_selfesteem	medic_sleep	medic_motivation	medic_painrightnow	mul_r_meds	meds_mobility	meds_selfesteem	meds_sleep	meds_motivation	meds_painrightnow	d	SE_d	beta	SE_beta	Z(fa)	NFA	NH	m_nsigsev	s_nsigsev	m_sigsev	s_sigsev	tval_rsev	m_nsigdis	s_nsigdis	m_sigdis	s_sigdis	tval_rdis	m_nsigmed	s_nsigmed	m_sigmed	s_sigmed	tval_rmed	r_sig_sev	r_sig_dis	r_sig_decmedication
p26	0.880432	31.7776	7.01625	0.552775	3.27508	57.3783	0.870894	30.9307	0.521339	0.0257856	40.4048	28.1173	0.946237	6.73194	0.0882987	0.546528	0.0423419	92.5909	0.797757	13.1592	2.87875	7.39252	4.25994	72.3096	2.2669	0.472148	5.55062	41.6563	1.88951	0	11	3.76471	1.34766	5.11765	0.99262	-3.33281	3.41176	1.00367	4.05882	1.02899	-1.85603	2.05882	0.826936	3.76471	0.664211	-6.63128	0.507614	0.311751	0.760791
[truncated: 5 more columns]

## Sheet: ja_sev
partic	mul_r_sev	sev_mobility	sev_selfesteem	sev_sleep	sev_motivation	sev_painrightnow
p26	0.880432	31.7776	7.01625	0.552775	3.27508	57.3783
Model Summary(b)
Model	R	R Square	Adjusted R Square	Std. Error of the Estimate
1	0.880432	0.775161	0.735011	0.696325
a	Predictors: (Constant), Pain Right Now, Motivation, Self esteem, Mobility, Sleep
b	Dependent Variable: Current Case Severity
Coefficients(a)
Model		Unstandardized Coefficients		Standardized Coefficients	t	Sig.	Correlations
		B	Std. Error	Beta			Zero-order	Partial	Part	sr_sq	RW_u
1	(Constant)	-1.8467	0.769699		-2.39925	0.0233285
	Mobility	0.032764	0.00570779	0.527373	5.74023	3.68992e-06	0.429592	0.735261	0.514382	0.264589	31.7776
	Self esteem	0.0167853	0.00622313	0.24707	2.69725	0.0117046	0.236342	0.454137	0.241701	0.0584193	7.01625
	Sleep	0.00508284	0.00671372	0.0708312	0.757082	0.455325	0.0652236	0.141633	0.0678422	0.00460256	0.552775
	Motivation	0.0121809	0.00660997	0.172873	1.84281	0.0759688	0.198686	0.328884	0.165134	0.0272693	3.27508
	Pain Right Now	0.0590331	0.00765338	0.699457	7.71334	2.10889e-08	0.645137	0.824612	0.691193	0.477748	57.3783
a	Dependent Variable: Current Case Severity									0.832628

## Sheet: ja_dis
partic	mul_r_dis	dis_mobility	dis_selfesteem	dis_sleep	dis_motivation	dis_painrightnow
p26	0.870894	30.9307	0.521339	0.0257856	40.4048	28.1173
Model Summary(b)
Model	R	R Square	Adjusted R Square	Std. Error of the Estimate
1	0.870894	0.758456	0.715323	0.562036
a	Predictors: (Constant), Pain Right Now, Motivation, Self esteem, Mobility, Sleep
b	Dependent Variable: Risk of Future Disability
Coefficients(a)
Model		Unstandardized Coefficients		Standardized Coefficients	t	Sig.	Correlations
		B	Std. Error	Beta			Zero-order	Partial	Part	sr_sq	RW_u
1	(Constant)	-0.66373	0.621261		-1.06836	0.294483
	Mobility	0.0232567	0.00460702	0.480706	5.04811	2.43152e-05	0.500592	0.69027	0.468865	0.219834	30.9307
	Self esteem	0.00329197	0.00502298	0.0622236	0.655381	0.517571	-0.0176776	0.122916	0.0608714	0.00370533	0.521339
	Sleep	0.000789839	0.00541896	0.014134	0.145755	0.885159	-0.127474	0.0275346	0.0135376	0.000183267	0.0257856
	Motivation	0.0307824	0.00533522	0.560997	5.76966	3.40731e-06	0.619534	0.736986	0.535883	0.28717	40.4048
	Pain Right Now	0.0297322	0.0061774	0.452378	4.81305	4.62367e-05	0.382784	0.672872	0.447033	0.199839	28.1173
a	Dependent Variable: Risk of Future Disability									0.710732

## Sheet: ja_medication
partic	mul_r_medica	medic_mobility	medic_selfesteem	medic_sleep	medic_motivation	medic_painrightnow
p26	0.946237	6.73194	0.0882987	0.546528	0.0423419	92.5909
Model Summary(b)
Model	R	R Square	Adjusted R Square	Std. Error of the Estimate
1	0.946237	0.895364	0.876679	0.399627
a	Predictors: (Constant), Pain Right Now, Motivation, Self esteem, Mobility, Sleep
b	Dependent Variable: Recommendation for Step 3 Pain Relief Medication
Coefficients(a)
Model		Unstandardized Coefficients		Standardized Coefficients	t	Sig.	Correlations
		B	Std. Error	Beta			Zero-order	Partial	Part	sr_sq	RW_u
1	(Constant)	-1.46504	0.441737		-3.31654	0.00253109
	Mobility	0.0134079	0.00327575	0.256533	4.09308	0.000327237	0.122661	0.61184	0.250214	0.062607	6.73194
	Self esteem	0.00167421	0.00357151	0.0292928	0.468767	0.642865	0.0810308	0.0882431	0.0286562	0.000821178	0.0882987
	Sleep	0.00449358	0.00385307	0.0744341	1.16624	0.253357	0.100049	0.215232	0.0712931	0.00508271	0.546528
	Motivation	0.00123142	0.00379352	0.0207739	0.324612	0.747887	0.0251715	0.0612309	0.0198439	0.000393779	0.0423419
	Pain Right Now	0.0666746	0.00439234	0.939047	15.1797	4.84384e-15	0.908958	0.944273	0.927952	0.861095	92.5909
a	Dependent Variable: Recommendation for Step 3 Pain Relief Medication									0.93

## Sheet: ja_meds
partic	mul_r_meds	meds_mobility	meds_selfesteem	meds_sleep	meds_motivation	meds_painrightnow
p26	0.797757	13.1592	2.87875	7.39252	4.25994	72.3096
Model Summary(b)
Model	R	R Square	Adjusted R Square	Std. Error of the Estimate
1	0.797757	0.636416	0.571491	0.310845
a	Predictors: (Constant), Pain Right Now, Motivation, Self esteem, Mobility, Sleep
b	Dependent Variable: medication
Coefficients(a)
Model		Unstandardized Coefficients		Standardized Coefficients	t	Sig.	Correlations
		B	Std. Error	Beta			Zero-order	Partial	Part	sr_sq	RW_u
1	(Constant)	-1.42067	0.3436		-4.13466	0.000292563
	Mobility	0.00671193	0.002548	0.307753	2.63419	0.0135834	0.236198	0.445648	0.300172	0.0901034	13.1592
	Self esteem	-0.00342275	0.00277805	-0.143516	-1.23207	0.228171	-0.105201	-0.226773	-0.140397	0.0197113	2.87875
	Sleep	0.00591731	0.00299706	0.234896	1.97437	0.0582776	0.17823	0.349579	0.224984	0.0506178	7.39252
	Motivation	0.00442248	0.00295075	0.178792	1.49877	0.145125	0.175494	0.27252	0.170788	0.0291685	4.25994
	Pain Right Now	0.0210967	0.00341653	0.712057	6.1749	1.1446e-06	0.667623	0.759334	0.703644	0.495115	72.3096
a	Dependent Variable: medication									0.684716

## Sheet: sdt
d	SE_d	beta	SE_beta	Z(fa)	NFA	NH	n_sigs	n_nsigs
2.2669	0.472148	5.55062	41.6563	1.88951	0	11	17	17
medication * signal Crosstabulation
			signal		Total	hits	fa	Z(fa)	n_sigs	n_nsigs
			0	1		0.647059	0	1.88951	17	17
medication	0	Count	17	6	23
		% within signal	100	35.2941	67.6471
	1	Count	0	11	11
		% within signal	0	64.7059	32.3529			1.71391
Total		Count	17	17	34
		% within signal	100	100	100
						P1(hit)	P2 (FA)		1-P1		1-P2	P1(1-P1)	P2(1-P2)	N1	N2	Z1	(Z1)sqd	Z2	(Z2)sqd		exp z1	exp z2	pi	2*pi	sqrt 2pi	1/sqrt 2pi	omega 1	om1 sqd	omega 2	om2 sqd		beta sqd	omsq1*n1	omsq2*n2		SE beta1	SE beta2
						0.647059	0.0294118		0.352941		0.970588	0.228374	0.0285467	17	17	0.377392	0.142425	-1.88951	3.57024		0.931264	0.167777	3.14159	6.28319	2.50663	0.398942	0.371521	0.138028	0.0669332	0.00448005		30.8094	2.34647	0.0761608		0.0138617	1.3382

## Sheet: tval_sev
	m_nsig	s_nsig	m_sig	s_sig	tval_r
	3.76471	1.34766	5.11765	0.99262	-3.33281
Group Statistics
	signal	N	Mean	Std. Deviation	Std. Error Mean
Current Case Severity	0	17	3.76471	1.34766	0.326855
	1	17	5.11765	0.99262	0.240746
Independent Samples Test
		Levene's Test for Equality of Variances		t-test for Equality of Means
		F	Sig.	t	df	Sig. (2-tailed)	Mean Difference	Std. Error Difference	95% Confidence Interval of the Difference
									Lower	Upper
Current Case Severity	Equal variances assumed	1.58298	0.217435	-3.33281	32	0.00218085	-1.35294	0.405946	-2.17983	-0.526056
	Equal variances not assumed			-3.33281	29.4127	0.00233114	-1.35294	0.405946	-2.18269	-0.523194

## Sheet: tval_dis
	m_nsig	s_nsig	m_sig	s_sig	tval_r
	3.41176	1.00367	4.05882	1.02899	-1.85603
Group Statistics
	signal	N	Mean	Std. Deviation	Std. Error Mean
Risk of Future Disability	0	17	3.41176	1.00367	0.243426
	1	17	4.05882	1.02899	0.249567
Independent Samples Test
		Levene's Test for Equality of Variances		t-test for Equality of Means
		F	Sig.	t	df	Sig. (2-tailed)	Mean Difference	Std. Error Difference	95% Confidence Interval of the Difference
									Lower	Upper
Risk of Future Disability	Equal variances assumed	0.0289445	0.865978	-1.85603	32	0.0726789	-0.647059	0.348626	-1.35719	0.0630682
	Equal variances not assumed			-1.85603	31.9802	0.0726847	-0.647059	0.348626	-1.3572	0.0630855

## Sheet: tval_medication
	m_nsig	s_nsig	m_sig	s_sig	tval_r
	2.05882	0.826936	3.76471	0.664211	-6.63128
Group Statistics
	signal	N	Mean	Std. Deviation	Std. Error Mean
Recommendation for Step 3 Pain Relief Medication	0	17	2.05882	0.826936	0.200561
	1	17	3.76471	0.664211	0.161095
Independent Samples Test
		Levene's Test for Equality of Variances		t-test for Equality of Means
		F	Sig.	t	df	Sig. (2-tailed)	Mean Difference	Std. Error Difference	95% Confidence Interval of the Difference
									Lower	Upper
Recommendation for Step 3 Pain Relief Medication	Equal variances assumed	0.761401	0.389391	-6.63128	32	1.76852e-07	-1.70588	0.257248	-2.22988	-1.18189
	Equal variances not assumed			-6.63128	30.5775	2.20752e-07	-1.70588	0.257248	-2.23084	-1.18093

## Sheet: correl
	r_sig_sev	r_sig_dis	r_sig_decmedication	r_sig_meds	g_sev	g_dis	g_decision medication	g_meds
	0.507614	0.311751	0.760791	0.691564	0.771295	0.498841	0.97771	0.88194
Correlations
		signal	Current Case Severity	Risk of Future Disability	Recommendation for Step 3 Pain Relief Medication	medication	pred_e_p1	p_sev_p1	p_dis_p1	p_medica_p1	p_med_p1
signal	Pearson Correlation	1	0.507614	0.311751	0.760791	0.691564	0.811956	0.626257	0.405037	0.793857	0.716096
	Sig. (2-tailed)		0.00218085	0.0726789	1.76852e-07	5.9208e-06	5.60513e-09	7.43695e-05	0.0174892	2.11987e-08	1.91856e-06
	N	34	34	34	34	34	34	34	34	34	34
Current Case Severity	Pearson Correlation	0.507614	1	0.679908	0.813484	0.667406	0.679073	0.880432	0.718163	0.77351	0.762773
	Sig. (2-tailed)	0.00218085		9.74229e-06	4.9772e-09	1.62235e-05	1.00878e-05	6.72336e-12	1.73561e-06	8.15496e-08	1.57242e-07
	N	34	34	34	34	34	34	34	34	34	34
Risk of Future Disability	Pearson Correlation	0.311751	0.679908	1	0.510786	0.418719	0.434438	0.710382	0.870894	0.518616	0.639272
	Sig. (2-tailed)	0.0726789	9.74229e-06		0.00202332	0.013715	0.0102481	2.51995e-06	2.13781e-11	0.00167631	4.70602e-05
	N	34	34	34	34	34	34	34	34	34	34
Recommendation for Step 3 Pain Relief Medication	Pearson Correlation	0.760791	0.813484	0.510786	1	0.783431	0.925145	0.831323	0.563483	0.946237	0.879154
	Sig. (2-tailed)	1.76852e-07	4.9772e-09	0.00202332		4.30436e-08	5.20652e-15	1.14235e-09	0.00052044	3.04358e-17	7.89438e-12
	N	34	34	34	34	34	34	34	34	34	34
medication	Pearson Correlation	0.691564	0.667406	0.418719	0.783431	1	0.703574	0.691147	0.585587	0.741201	0.797757
	Sig. (2-tailed)	5.9208e-06	1.62235e-05	0.013715	4.30436e-08		3.45841e-06	6.02968e-06	0.000274472	5.3343e-07	1.60968e-08
	N	34	34	34	34	34	34	34	34	34	34
pred_e_p1	Pearson Correlation	0.811956	0.679073	0.434438	0.925145	0.703574	1	0.771295	0.498841	0.97771	0.88194
	Sig. (2-tailed)	5.60513e-09	1.00878e-05	0.0102481	5.20652e-15	3.45841e-06		9.36492e-08	0.00267341	2.90711e-23	5.54977e-12
	N	34	34	34	34	34	34	34	34	34	34
p_sev_p1	Pearson Correlation	0.626257	0.880432	0.710382	0.831323	0.691147	0.771295	1	0.815693	0.878557	0.866362
	Sig. (2-tailed)	7.43695e-05	6.72336e-12	2.51995e-06	1.14235e-09	6.02968e-06	9.36492e-08		4.18378e-09	8.50466e-12	3.58851e-11
	N	34	34	34	34	34	34	34	34	34	34
p_dis_p1	Pearson Correlation	0.405037	0.718163	0.870894	0.563483	0.585587	0.498841	0.815693	1	0.595499	0.734042
	Sig. (2-tailed)	0.0174892	1.73561e-06	2.13781e-11	0.00052044	0.000274472	0.00267341	4.18378e-09		0.000202902	7.7959e-07
	N	34	34	34	34	34	34	34	34	34	34
p_medica_p1	Pearson Correlation	0.793857	0.77351	0.518616	0.946237	0.741201	0.97771	0.878557	0.595499	1	0.929106
	Sig. (2-tailed)	2.11987e-08	8.15496e-08	0.00167631	3.04358e-17	5.3343e-07	2.90711e-23	8.50466e-12	0.000202902		2.24563e-15
	N	34	34	34	34	34	34	34	34	34	34
p_med_p1	Pearson Correlation	0.716096	0.762773	0.639272	0.879154	0.797757	0.88194	0.866362	0.734042	0.929106	1
	Sig. (2-tailed)	1.91856e-06	1.57242e-07	4.70602e-05	7.89438e-12	1.60968e-08	5.54977e-12	3.58851e-11	7.7959e-07	2.24563e-15
	N	34	34	34	34	34	34	34	34	34	34
**	Correlation is significant at the 0.01 level (2-tailed).
*	Correlation is significant at the 0.05 level (2-tailed).
