# Supplementary material for: Judgement analysis of case severity and future risk of disability regarding chronic low back pain by general practitioners in Ireland
Source: PLoS One. 2018 Mar 26;13(3):e0194387. doi: 10.1371/journal.pone.0194387 (PMC5868792; doi:10.1371/journal.pone.0194387)
Supplement: S2 Data — (ZIP) [file pone.0194387.s002.zip › P27 Summary Sheet minus repeats.xls]

## Sheet: summary
partic	mul_r_sev	sev_mobility	sev_selfesteem	sev_sleep	sev_motivation	sev_painrightnow	mul_r_dis	dis_mobility	dis_selfesteem	dis_sleep	dis_motivation	dis_painrightnow	mul_r_medica	medic_mobility	medic_selfesteem	medic_sleep	medic_motivation	medic_painrightnow	mul_r_meds	meds_mobility	meds_selfesteem	meds_sleep	meds_motivation	meds_painrightnow	d	SE_d	beta	SE_beta	Z(fa)	NFA	NH	m_sigsev	s_sigsev	m_nsigsev	s_nsigsev	tval_rsev	m_sigdis	s_sigdis	m_nsigdis	s_nsigdis	tval_rdis	m_sigmed	s_sigmed	m_nsigmed	s_nsigmed	tval_rmed	r_sig_sev	r_sig_dis	r_sig_decmedication
p27	0.794756	45.5282	0.134295	3.00005	3.95771	47.3797	0.723125	6.69704	50.1152	5.26808	21.7266	16.1931	0.735498	1.97488	3.93985	1.13104	3.75764	89.1966	0.597796	0.0157901	4.10163	2.86734	0.598315	92.4169	1.18733	0.334064	3.16759	5.95479	1.56473	1	6	4.23529	1.03256	5	0.707107	-2.51941	4.82353	0.808957	5.17647	0.882843	-1.21529	2.76471	0.562296	3.47059	0.874475	-2.79942	0.406846	0.210042	0.443533
[truncated: 5 more columns]

## Sheet: ja_sev
partic	mul_r_sev	sev_mobility	sev_selfesteem	sev_sleep	sev_motivation	sev_painrightnow
p27	0.794756	45.5282	0.134295	3.00005	3.95771	47.3797
Model Summary(b)
Model	R	R Square	Adjusted R Square	Std. Error of the Estimate
1	0.794756	0.631638	0.565859	0.628539
a	Predictors: (Constant), Pain Right Now, Motivation, Self esteem, Mobility, Sleep
b	Dependent Variable: Current Case Severity
Coefficients(a)
Model		Unstandardized Coefficients		Standardized Coefficients	t	Sig.	Correlations
		B	Std. Error	Beta			Zero-order	Partial	Part	sr_sq	RW_u
1	(Constant)	1.60859	0.69477		2.31528	0.0281439
	Mobility	0.0244734	0.00515214	0.558594	4.75014	5.4911e-05	0.514936	0.668015	0.544835	0.296845	45.5282
	Self esteem	0.00144919	0.00561732	0.0302479	0.257986	0.798305	-0.0289057	0.0486968	0.0295906	0.000875604	0.134295
	Sleep	-0.00738949	0.00606015	-0.14602	-1.21936	0.232882	-0.195088	-0.224552	-0.139859	0.0195604	3.00005
	Motivation	0.00835619	0.0059665	0.168166	1.40052	0.172344	0.281253	0.255863	0.160637	0.0258044	3.95771
	Pain Right Now	0.0334762	0.00690833	0.562448	4.84576	4.2282e-05	0.478423	0.675362	0.555803	0.308917	47.3797
a	Dependent Variable: Current Case Severity									0.652002

## Sheet: ja_dis
partic	mul_r_dis	dis_mobility	dis_selfesteem	dis_sleep	dis_motivation	dis_painrightnow
p27	0.723125	6.69704	50.1152	5.26808	21.7266	16.1931
Model Summary(b)
Model	R	R Square	Adjusted R Square	Std. Error of the Estimate
1	0.723125	0.522909	0.437715	0.63948
a	Predictors: (Constant), Pain Right Now, Motivation, Self esteem, Mobility, Sleep
b	Dependent Variable: Risk of Future Disability
Coefficients(a)
Model		Unstandardized Coefficients		Standardized Coefficients	t	Sig.	Correlations
		B	Std. Error	Beta			Zero-order	Partial	Part	sr_sq	RW_u
1	(Constant)	2.31538	0.706865		3.27556	0.0028104
	Mobility	0.00758909	0.00524183	0.193758	1.44779	0.15878	0.169727	0.263907	0.188985	0.0357155	6.69704
	Self esteem	0.0226347	0.0057151	0.528461	3.9605	0.000467106	0.458651	0.599213	0.516977	0.267266	50.1152
	Sleep	-0.00791718	0.00616565	-0.175	-1.28408	0.209638	-0.175309	-0.235824	-0.167615	0.0280948	5.26808
	Motivation	0.0158298	0.00607037	0.356347	2.60772	0.0144529	0.362783	0.442049	0.340394	0.115868	21.7266
	Pain Right Now	0.0158234	0.00702859	0.297382	2.25129	0.0324021	0.294867	0.391494	0.293868	0.0863585	16.1931
a	Dependent Variable: Risk of Future Disability									0.533303

## Sheet: ja_medication
partic	mul_r_medica	medic_mobility	medic_selfesteem	medic_sleep	medic_motivation	medic_painrightnow
p27	0.735498	1.97488	3.93985	1.13104	3.75764	89.1966
Model Summary(b)
Model	R	R Square	Adjusted R Square	Std. Error of the Estimate
1	0.735498	0.540958	0.458986	0.594105
a	Predictors: (Constant), Pain Right Now, Motivation, Self esteem, Mobility, Sleep
b	Dependent Variable: Recommendation for Step 3 Pain Relief Medication
Coefficients(a)
Model		Unstandardized Coefficients		Standardized Coefficients	t	Sig.	Correlations
		B	Std. Error	Beta			Zero-order	Partial	Part	sr_sq	RW_u
1	(Constant)	1.30551	0.656709		1.98796	0.0566737
	Mobility	0.00394406	0.00486989	0.106317	0.809886	0.424835	0.0533145	0.151292	0.103698	0.0107533	1.97488
	Self esteem	-0.00607371	0.00530958	-0.149721	-1.14392	0.262344	-0.141541	-0.211299	-0.146467	0.0214527	3.93985
	Sleep	-0.00351082	0.00572816	-0.0819342	-0.612905	0.544886	-0.118948	-0.115059	-0.0784767	0.00615859	1.13104
	Motivation	0.00630033	0.00563964	0.149744	1.11715	0.273425	0.194391	0.206568	0.143041	0.0204606	3.75764
	Pain Right Now	0.0355413	0.00652988	0.70524	5.44287	8.27632e-06	0.673874	0.717007	0.696908	0.485681	89.1966
a	Dependent Variable: Recommendation for Step 3 Pain Relief Medication									0.544506

## Sheet: ja_meds
partic	mul_r_meds	meds_mobility	meds_selfesteem	meds_sleep	meds_motivation	meds_painrightnow
p27	0.597796	0.0157901	4.10163	2.86734	0.598315	92.4169
Model Summary(b)
Model	R	R Square	Adjusted R Square	Std. Error of the Estimate
1	0.597796	0.35736	0.242603	0.357188
a	Predictors: (Constant), Pain Right Now, Motivation, Self esteem, Mobility, Sleep
b	Dependent Variable: medication
Coefficients(a)
Model		Unstandardized Coefficients		Standardized Coefficients	t	Sig.	Correlations
		B	Std. Error	Beta			Zero-order	Partial	Part	sr_sq	RW_u
1	(Constant)	-0.354588	0.394826		-0.898086	0.376798
	Mobility	0.000145078	0.00292787	0.00769639	0.0495508	0.960832	-0.0452804	0.00936381	0.00750681	5.63522e-05	0.0157901
	Self esteem	-0.00254935	0.00319222	-0.123675	-0.798612	0.431238	-0.106447	-0.149233	-0.120988	0.014638	4.10163
	Sleep	-0.00229956	0.00344388	-0.105615	-0.667724	0.509776	-0.111976	-0.125195	-0.101158	0.010233	2.86734
	Motivation	0.00103421	0.00339066	0.0483747	0.305016	0.76261	0.0820096	0.0575471	0.0462091	0.00213528	0.598315
	Pain Right Now	0.0148823	0.00392589	0.581166	3.79082	0.000734157	0.565673	0.582375	0.574299	0.32982	92.4169
a	Dependent Variable: medication									0.356882

## Sheet: sdt
d	SE_d	beta	SE_beta	Z(fa)	NFA	NH	n_sigs	n_nsigs
1.18733	0.334064	3.16759	5.95478	1.56473	1	6	17	17
medication * signal Crosstabulation
			signal		Total	hits	fa	Z(fa)	n_sigs	n_nsigs
			0	1		0.352941	0.0588235	1.56473	17	17
medication	0	Count	16	11	27
		% within signal	94.1176	64.7059	79.4118
	1	Count	1	6	7
		% within signal	5.88235	35.2941	20.5882			1.15297
Total		Count	17	17	34
		% within signal	100	100	100
						P1(hit)	P2 (FA)		1-P1		1-P2	P1(1-P1)	P2(1-P2)	N1	N2	Z1	(Z1)sqd	Z2	(Z2)sqd		exp z1	exp z2	pi	2*pi	sqrt 2pi	1/sqrt 2pi	omega 1	om1 sqd	omega 2	om2 sqd		beta sqd	omsq1*n1	omsq2*n2		SE beta1	SE beta2
						0.352941	0.0588235		0.647059		0.941176	0.228374	0.0553633	17	17	-0.377392	0.142425	-1.56473	2.44837		0.931264	0.293997	3.14159	6.28319	2.50663	0.398942	0.371521	0.138028	0.117288	0.0137565		10.0336	2.34647	0.23386		0.0138617	0.57962

## Sheet: tval_sev
	m_sig	s_sig	m_nsig	s_nsig	tval_r
	4.23529	1.03256	5	0.707107	-2.51941
Group Statistics
	signal	N	Mean	Std. Deviation	Std. Error Mean
Current Case Severity	0	17	4.23529	1.03256	0.250432
	1	17	5	0.707107	0.171499
Independent Samples Test
		Levene's Test for Equality of Variances		t-test for Equality of Means
		F	Sig.	t	df	Sig. (2-tailed)	Mean Difference	Std. Error Difference	95% Confidence Interval of the Difference
									Lower	Upper
Current Case Severity	Equal variances assumed	3.90359	0.0568593	-2.51941	32	0.0169451	-0.764706	0.303526	-1.38297	-0.146444
	Equal variances not assumed			-2.51941	28.3015	0.0176728	-0.764706	0.303526	-1.38615	-0.143259

## Sheet: tval_dis
	m_sig	s_sig	m_nsig	s_nsig	tval_r
	4.82353	0.808957	5.17647	0.882843	-1.21529
Group Statistics
	signal	N	Mean	Std. Deviation	Std. Error Mean
Risk of Future Disability	0	17	4.82353	0.808957	0.196201
	1	17	5.17647	0.882843	0.214121
Independent Samples Test
		Levene's Test for Equality of Variances		t-test for Equality of Means
		F	Sig.	t	df	Sig. (2-tailed)	Mean Difference	Std. Error Difference	95% Confidence Interval of the Difference
									Lower	Upper
Risk of Future Disability	Equal variances assumed	0.301321	0.586866	-1.21529	32	0.233147	-0.352941	0.290418	-0.944503	0.238621
	Equal variances not assumed			-1.21529	31.7586	0.233214	-0.352941	0.290418	-0.944679	0.238797

## Sheet: tval_medication
	m_sig	s_sig	m_nsig	s_nsig	tval_r
	2.76471	0.562296	3.47059	0.874475	-2.79942
Group Statistics
	signal	N	Mean	Std. Deviation	Std. Error Mean
Recommendation for Step 3 Pain Relief Medication	0	17	2.76471	0.562296	0.136377
	1	17	3.47059	0.874475	0.212091
Independent Samples Test
		Levene's Test for Equality of Variances		t-test for Equality of Means
		F	Sig.	t	df	Sig. (2-tailed)	Mean Difference	Std. Error Difference	95% Confidence Interval of the Difference
									Lower	Upper
Recommendation for Step 3 Pain Relief Medication	Equal variances assumed	4.27272	0.0468979	-2.79942	32	0.00860487	-0.705882	0.252153	-1.2195	-0.192263
	Equal variances not assumed			-2.79942	27.2992	0.00928558	-0.705882	0.252153	-1.22299	-0.188772

## Sheet: correl
	r_sig_sev	r_sig_dis	r_sig_decmedication	r_sig_meds	g_sev	g_dis	g_decision medication	g_meds
	0.406846	0.210042	0.443533	0.363696	0.68536	0.381951	0.946623	0.962045
Correlations
		signal	Current Case Severity	Risk of Future Disability	Recommendation for Step 3 Pain Relief Medication	medication	pred_e_p1	p_sev_p1	p_dis_p1	p_medica_p1	p_med_p1
signal	Pearson Correlation	1	0.406846	0.210042	0.443533	0.363696	0.811956	0.556482	0.310127	0.768616	0.781138
	Sig. (2-tailed)		0.0169451	0.233147	0.00860487	0.0344821	5.60513e-09	0.000631504	0.0742611	1.10476e-07	5.0039e-08
	N	34	34	34	34	34	34	34	34	34	34
Current Case Severity	Pearson Correlation	0.406846	1	0.409745	0.610753	0.516752	0.544695	0.794756	0.49941	0.618054	0.53495
	Sig. (2-tailed)	0.0169451		0.0161031	0.000124959	0.00175383	0.000866397	1.99053e-08	0.00263877	9.82021e-05	0.00111563
	N	34	34	34	34	34	34	34	34	34	34
Risk of Future Disability	Pearson Correlation	0.210042	0.409745	1	0.35194	0.259731	0.276198	0.454398	0.723125	0.307296	0.25429
	Sig. (2-tailed)	0.233147	0.0161031		0.0412301	0.137961	0.113834	0.00694069	1.35948e-06	0.077084	0.146704
	N	34	34	34	34	34	34	34	34	34	34
Recommendation for Step 3 Pain Relief Medication	Pearson Correlation	0.443533	0.610753	0.35194	1	0.838819	0.69624	0.571971	0.312554	0.735498	0.721842
	Sig. (2-tailed)	0.00860487	0.000124959	0.0412301		5.8442e-10	4.81727e-06	0.000409252	0.0719064	7.22383e-07	1.44882e-06
	N	34	34	34	34	34	34	34	34	34	34
medication	Pearson Correlation	0.363696	0.516752	0.259731	0.838819	1	0.575107	0.402376	0.210218	0.586696	0.597796
	Sig. (2-tailed)	0.0344821	0.00175383	0.137961	5.8442e-10		0.000373861	0.0183157	0.232747	0.000265476	0.000188915
	N	34	34	34	34	34	34	34	34	34	34
pred_e_p1	Pearson Correlation	0.811956	0.544695	0.276198	0.69624	0.575107	1	0.68536	0.381951	0.946623	0.962045
	Sig. (2-tailed)	5.60513e-09	0.000866397	0.113834	4.81727e-06	0.000373861		7.73948e-06	0.0258065	2.71921e-17	1.29842e-19
	N	34	34	34	34	34	34	34	34	34	34
p_sev_p1	Pearson Correlation	0.556482	0.794756	0.454398	0.571971	0.402376	0.68536	1	0.628381	0.777665	0.673099
	Sig. (2-tailed)	0.000631504	1.99053e-08	0.00694069	0.000409252	0.0183157	7.73948e-06		6.91151e-05	6.26486e-08	1.29001e-05
	N	34	34	34	34	34	34	34	34	34	34
p_dis_p1	Pearson Correlation	0.310127	0.49941	0.723125	0.312554	0.210218	0.381951	0.628381	1	0.424955	0.351655
	Sig. (2-tailed)	0.0742611	0.00263877	1.35948e-06	0.0719064	0.232747	0.0258065	6.91151e-05		0.012237	0.0414058
	N	34	34	34	34	34	34	34	34	34	34
p_medica_p1	Pearson Correlation	0.768616	0.618054	0.307296	0.735498	0.586696	0.946623	0.777665	0.424955	1	0.981433
	Sig. (2-tailed)	1.10476e-07	9.82021e-05	0.077084	7.22383e-07	0.000265476	2.71921e-17	6.26486e-08	0.012237		1.60453e-24
	N	34	34	34	34	34	34	34	34	34	34
p_med_p1	Pearson Correlation	0.781138	0.53495	0.25429	0.721842	0.597796	0.962045	0.673099	0.351655	0.981433	1
	Sig. (2-tailed)	5.0039e-08	0.00111563	0.146704	1.44882e-06	0.000188915	1.29842e-19	1.29001e-05	0.0414058	1.60453e-24
	N	34	34	34	34	34	34	34	34	34	34
*	Correlation is significant at the 0.05 level (2-tailed).
**	Correlation is significant at the 0.01 level (2-tailed).
