# Supplementary material for: Judgement analysis of case severity and future risk of disability regarding chronic low back pain by general practitioners in Ireland
Source: PLoS One. 2018 Mar 26;13(3):e0194387. doi: 10.1371/journal.pone.0194387 (PMC5868792; doi:10.1371/journal.pone.0194387)
Supplement: S2 Data — (ZIP) [file pone.0194387.s002.zip › P28 Summary Sheet minus repeats.xls]

## Sheet: summary
partic	mul_r_sev	sev_mobility	sev_selfesteem	sev_sleep	sev_motivation	sev_painrightnow	mul_r_dis	dis_mobility	dis_selfesteem	dis_sleep	dis_motivation	dis_painrightnow	mul_r_medica	medic_mobility	medic_selfesteem	medic_sleep	medic_motivation	medic_painrightnow	mul_r_meds	meds_mobility	meds_selfesteem	meds_sleep	meds_motivation	meds_painrightnow	d	SE_d	beta	SE_beta	Z(fa)	NFA	NH	m_nsigsev	s_nsigsev	m_sigsev	s_sigsev	tval_rsev	m_nsigdis	s_nsigdis	m_sigdis	s_sigdis	tval_rdis	m_nsigmed	s_nsigmed	m_sigmed	s_sigmed	tval_rmed	r_sig_sev	r_sig_dis	r_sig_decmedication
p28	0.726585	0.275274	13.1581	4.86854	21.6038	60.0943	0.808287	1.38422	35.3561	11.9988	46.9946	4.26637	0.50051	20.9193	32.2082	3.59407	39.9425	3.33598	0.389914	28.8767	44.5834	3.32617	17.4975	5.71619	0.498514	0.206012	1.26545	0.100801	0.721522	4	7	4.29412	0.919559	5.64706	0.785905	-4.61154	4.41176	1.17574	5	1.27475	-1.39857	3.11765	0.600245	3.17647	0.808957	-0.240772	0.631859	0.240008	0.0425243
[truncated: 5 more columns]

## Sheet: ja_sev
partic	mul_r_sev	sev_mobility	sev_selfesteem	sev_sleep	sev_motivation	sev_painrightnow
p28	0.726585	0.275274	13.1581	4.86854	21.6038	60.0943
Model Summary(b)
Model	R	R Square	Adjusted R Square	Std. Error of the Estimate
1	0.726585	0.527926	0.443627	0.810578
a	Predictors: (Constant), Pain Right Now, Motivation, Self esteem, Mobility, Sleep
b	Dependent Variable: Current Case Severity
Coefficients(a)
Model		Unstandardized Coefficients		Standardized Coefficients	t	Sig.	Correlations
		B	Std. Error	Beta			Zero-order	Partial	Part	sr_sq	RW_u
1	(Constant)	0.966032	0.895992		1.07817	0.290159
	Mobility	-0.00192192	0.00664432	-0.0385072	-0.289257	0.774515	-0.0976365	-0.054583	-0.0375587	0.00141066	0.275274
	Self esteem	0.0144874	0.00724422	0.26544	1.99985	0.0553018	0.294849	0.353531	0.259672	0.0674294	13.1581
	Sleep	0.0095071	0.00781531	0.164912	1.21647	0.233961	0.150802	0.224047	0.157953	0.0249491	4.86854
	Motivation	0.0197174	0.00769454	0.348325	2.56252	0.0160579	0.26056	0.435852	0.332731	0.11071	21.6038
	Pain Right Now	0.0380763	0.00890915	0.561574	4.27385	0.000200841	0.58812	0.628332	0.554939	0.307957	60.0943
a	Dependent Variable: Current Case Severity									0.512456

## Sheet: ja_dis
partic	mul_r_dis	dis_mobility	dis_selfesteem	dis_sleep	dis_motivation	dis_painrightnow
p28	0.808287	1.38422	35.3561	11.9988	46.9946	4.26637
Model Summary(b)
Model	R	R Square	Adjusted R Square	Std. Error of the Estimate
1	0.808287	0.653328	0.591423	0.795089
a	Predictors: (Constant), Pain Right Now, Motivation, Self esteem, Mobility, Sleep
b	Dependent Variable: Risk of Future Disability
Coefficients(a)
Model		Unstandardized Coefficients		Standardized Coefficients	t	Sig.	Correlations
		B	Std. Error	Beta			Zero-order	Partial	Part	sr_sq	RW_u
1	(Constant)	-0.239004	0.878871		-0.271945	0.78766
	Mobility	-0.00576797	0.00651736	-0.100963	-0.885017	0.383685	-0.0999765	-0.164961	-0.0984763	0.00969758	1.38422
	Self esteem	0.0317829	0.00710579	0.508748	4.47281	0.000117003	0.509354	0.645554	0.497692	0.247698	35.3561
	Sleep	0.0199749	0.00766597	0.302707	2.60566	0.0145227	0.252547	0.441767	0.289933	0.0840611	11.9988
	Motivation	0.0389203	0.00754751	0.600681	5.15671	1.807e-05	0.445195	0.697926	0.57379	0.329235	46.9946
	Pain Right Now	0.013578	0.0087389	0.174952	1.55374	0.131478	0.229967	0.281735	0.172885	0.0298894	4.26637
a	Dependent Variable: Risk of Future Disability									0.700581

## Sheet: ja_medication
partic	mul_r_medica	medic_mobility	medic_selfesteem	medic_sleep	medic_motivation	medic_painrightnow
p28	0.50051	20.9193	32.2082	3.59407	39.9425	3.33598
Model Summary(b)
Model	R	R Square	Adjusted R Square	Std. Error of the Estimate
1	0.50051	0.25051	0.116673	0.659822
a	Predictors: (Constant), Pain Right Now, Motivation, Self esteem, Mobility, Sleep
b	Dependent Variable: Recommendation for Step 3 Pain Relief Medication
Coefficients(a)
Model		Unstandardized Coefficients		Standardized Coefficients	t	Sig.	Correlations
		B	Std. Error	Beta			Zero-order	Partial	Part	sr_sq	RW_u
1	(Constant)	3.92231	0.729351		5.37781	9.8817e-06
	Mobility	0.00808303	0.00540858	0.250684	1.49448	0.146235	0.218419	0.271798	0.244509	0.0597847	20.9193
	Self esteem	-0.0109352	0.0058969	-0.310132	-1.85439	0.0742438	-0.302736	-0.330726	-0.303393	0.0920472	32.2082
	Sleep	-0.00394085	0.00636178	-0.105813	-0.619457	0.540623	-0.0817606	-0.116272	-0.101348	0.0102714	3.59407
	Motivation	-0.0129345	0.00626347	-0.353696	-2.06507	0.0482865	-0.251623	-0.363557	-0.337862	0.114151	39.9425
	Pain Right Now	0.00432811	0.00725218	0.0988088	0.596801	0.555435	0.042694	0.112074	0.0976413	0.00953383	3.33598
a	Dependent Variable: Recommendation for Step 3 Pain Relief Medication									0.285788

## Sheet: ja_meds
partic	mul_r_meds	meds_mobility	meds_selfesteem	meds_sleep	meds_motivation	meds_painrightnow
p28	0.389914	28.8767	44.5834	3.32617	17.4975	5.71619
Model Summary(b)
Model	R	R Square	Adjusted R Square	Std. Error of the Estimate
1	0.389914	0.152033	0.000609899	0.474713
a	Predictors: (Constant), Pain Right Now, Motivation, Self esteem, Mobility, Sleep
b	Dependent Variable: medication
Coefficients(a)
Model		Unstandardized Coefficients		Standardized Coefficients	t	Sig.	Correlations
		B	Std. Error	Beta			Zero-order	Partial	Part	sr_sq	RW_u
1	(Constant)	0.581399	0.524736		1.10798	0.277296
	Mobility	0.00484338	0.00389123	0.222077	1.24469	0.223563	0.21275	0.228975	0.216607	0.0469185	28.8767
	Self esteem	-0.00656149	0.00424256	-0.275123	-1.54659	0.133192	-0.281478	-0.28054	-0.269144	0.0724386	44.5834
	Sleep	-0.00193349	0.00457702	-0.0767529	-0.422435	0.675934	-0.0892145	-0.0795795	-0.073514	0.00540431	3.32617
	Motivation	-0.00436611	0.00450629	-0.176513	-0.968892	0.340894	-0.0904355	-0.180109	-0.168611	0.0284297	17.4975
	Pain Right Now	0.00288944	0.00521762	0.0975244	0.553785	0.584122	0.0464912	0.104087	0.0963722	0.00928759	5.71619
a	Dependent Variable: medication									0.162479

## Sheet: sdt
d	SE_d	beta	SE_beta	Z(fa)	NFA	NH	n_sigs	n_nsigs
0.498514	0.206012	1.26545	0.100801	0.721522	4	7	17	17
medication * signal Crosstabulation
			signal		Total	hits	fa	Z(fa)	n_sigs	n_nsigs
			0	1		0.411765	0.235294	0.721522	17	17
medication	0	Count	13	10	23
		% within signal	76.4706	58.8235	67.6471
	1	Count	4	7	11
		% within signal	23.5294	41.1765	32.3529			0.235431
Total		Count	17	17	34
		% within signal	100	100	100
						P1(hit)	P2 (FA)		1-P1		1-P2	P1(1-P1)	P2(1-P2)	N1	N2	Z1	(Z1)sqd	Z2	(Z2)sqd		exp z1	exp z2	pi	2*pi	sqrt 2pi	1/sqrt 2pi	omega 1	om1 sqd	omega 2	om2 sqd		beta sqd	omsq1*n1	omsq2*n2		SE beta1	SE beta2
						0.411765	0.235294		0.588235		0.764706	0.242215	0.179931	17	17	-0.223008	0.0497325	-0.721522	0.520594		0.97544	0.770823	3.14159	6.28319	2.50663	0.398942	0.389144	0.151433	0.307514	0.0945647		1.60137	2.57437	1.6076		0.00467919	0.0582676

## Sheet: tval_sev
	m_nsig	s_nsig	m_sig	s_sig	tval_r
	4.29412	0.919559	5.64706	0.785905	-4.61154
Group Statistics
	signal	N	Mean	Std. Deviation	Std. Error Mean
Current Case Severity	0	17	4.29412	0.919559	0.223026
	1	17	5.64706	0.785905	0.19061
Independent Samples Test
		Levene's Test for Equality of Variances		t-test for Equality of Means
		F	Sig.	t	df	Sig. (2-tailed)	Mean Difference	Std. Error Difference	95% Confidence Interval of the Difference
									Lower	Upper
Current Case Severity	Equal variances assumed	0.0395316	0.843657	-4.61154	32	6.12304e-05	-1.35294	0.293381	-1.95054	-0.755343
	Equal variances not assumed			-4.61154	31.2419	6.41916e-05	-1.35294	0.293381	-1.95111	-0.754773

## Sheet: tval_dis
	m_nsig	s_nsig	m_sig	s_sig	tval_r
	4.41176	1.17574	5	1.27475	-1.39857
Group Statistics
	signal	N	Mean	Std. Deviation	Std. Error Mean
Risk of Future Disability	0	17	4.41176	1.17574	0.285158
	1	17	5	1.27475	0.309173
Independent Samples Test
		Levene's Test for Equality of Variances		t-test for Equality of Means
		F	Sig.	t	df	Sig. (2-tailed)	Mean Difference	Std. Error Difference	95% Confidence Interval of the Difference
									Lower	Upper
Risk of Future Disability	Equal variances assumed	0.216249	0.645062	-1.39857	32	0.17156	-0.588235	0.420599	-1.44497	0.268496
	Equal variances not assumed			-1.39857	31.793	0.171622	-0.588235	0.420599	-1.44519	0.268715

## Sheet: tval_medication
	m_nsig	s_nsig	m_sig	s_sig	tval_r
	3.11765	0.600245	3.17647	0.808957	-0.240772
Group Statistics
	signal	N	Mean	Std. Deviation	Std. Error Mean
Recommendation for Step 3 Pain Relief Medication	0	17	3.11765	0.600245	0.145581
	1	17	3.17647	0.808957	0.196201
Independent Samples Test
		Levene's Test for Equality of Variances		t-test for Equality of Means
		F	Sig.	t	df	Sig. (2-tailed)	Mean Difference	Std. Error Difference	95% Confidence Interval of the Difference
									Lower	Upper
Recommendation for Step 3 Pain Relief Medication	Equal variances assumed	3.42942	0.0732905	-0.240772	32	0.811268	-0.0588235	0.244312	-0.556472	0.438825
	Equal variances not assumed			-0.240772	29.5199	0.811396	-0.0588235	0.244312	-0.558117	0.44047

## Sheet: correl
	r_sig_sev	r_sig_dis	r_sig_decmedication	r_sig_meds	g_sev	g_dis	g_decision medication	g_meds
	0.631859	0.240008	0.0425243	0.188608	0.756233	0.201343	0.204164	0.25467
Correlations
		signal	Current Case Severity	Risk of Future Disability	Recommendation for Step 3 Pain Relief Medication	medication	pred_e_p1	p_sev_p1	p_dis_p1	p_medica_p1	p_med_p1
signal	Pearson Correlation	1	0.631859	0.240008	0.0425243	0.188608	0.811956	0.614028	0.163482	0.165772	0.206781
	Sig. (2-tailed)		6.12304e-05	0.17156	0.811268	0.285406	5.60513e-09	0.000112241	0.355572	0.34878	0.24065
	N	34	34	34	34	34	34	34	34	34	34
Current Case Severity	Pearson Correlation	0.631859	1	0.553856	-0.113319	0.0189987	0.549467	0.726585	0.575188	-0.331507	-0.264195
	Sig. (2-tailed)	6.12304e-05		0.000678299	0.523408	0.915069	0.000763337	1.14304e-06	0.000372981	0.05546	0.131079
	N	34	34	34	34	34	34	34	34	34	34
Risk of Future Disability	Pearson Correlation	0.240008	0.553856	1	-0.400082	-0.244444	0.162743	0.639866	0.808287	-0.688285	-0.610075
	Sig. (2-tailed)	0.17156	0.000678299		0.0190541	0.163538	0.357779	4.60651e-05	7.42257e-09	6.82681e-06	0.000127747
	N	34	34	34	34	34	34	34	34	34	34
Recommendation for Step 3 Pain Relief Medication	Pearson Correlation	0.0425243	-0.113319	-0.400082	1	0.852841	0.102186	-0.22836	-0.426202	0.50051	0.478693
	Sig. (2-tailed)	0.811268	0.523408	0.0190541		1.51514e-10	0.565248	0.193947	0.0119583	0.00257289	0.00418446
	N	34	34	34	34	34	34	34	34	34	34
medication	Pearson Correlation	0.188608	0.0189987	-0.244444	0.852841	1	0.0992994	-0.141777	-0.294297	0.372918	0.389914
	Sig. (2-tailed)	0.285406	0.915069	0.163538	1.51514e-10		0.576341	0.423811	0.091125	0.0298428	0.0226318
	N	34	34	34	34	34	34	34	34	34	34
pred_e_p1	Pearson Correlation	0.811956	0.549467	0.162743	0.102186	0.0992994	1	0.756233	0.201343	0.204164	0.25467
	Sig. (2-tailed)	5.60513e-09	0.000763337	0.357779	0.565248	0.576341		2.30739e-07	0.253516	0.246786	0.14608
	N	34	34	34	34	34	34	34	34	34	34
p_sev_p1	Pearson Correlation	0.614028	0.726585	0.639866	-0.22836	-0.141777	0.756233	1	0.791632	-0.456254	-0.363612
	Sig. (2-tailed)	0.000112241	1.14304e-06	4.60651e-05	0.193947	0.423811	2.30739e-07		2.47407e-08	0.00668588	0.0345271
	N	34	34	34	34	34	34	34	34	34	34
p_dis_p1	Pearson Correlation	0.163482	0.575188	0.808287	-0.426202	-0.294297	0.201343	0.791632	1	-0.851535	-0.754775
	Sig. (2-tailed)	0.355572	0.000372981	7.42257e-09	0.0119583	0.091125	0.253516	2.47407e-08		1.72793e-10	2.50924e-07
	N	34	34	34	34	34	34	34	34	34	34
p_medica_p1	Pearson Correlation	0.165772	-0.331507	-0.688285	0.50051	0.372918	0.204164	-0.456254	-0.851535	1	0.956412
	Sig. (2-tailed)	0.34878	0.05546	6.82681e-06	0.00257289	0.0298428	0.246786	0.00668588	1.72793e-10		1.14134e-18
	N	34	34	34	34	34	34	34	34	34	34
p_med_p1	Pearson Correlation	0.206781	-0.264195	-0.610075	0.478693	0.389914	0.25467	-0.363612	-0.754775	0.956412	1
	Sig. (2-tailed)	0.24065	0.131079	0.000127747	0.00418446	0.0226318	0.14608	0.0345271	2.50924e-07	1.14134e-18
	N	34	34	34	34	34	34	34	34	34	34
**	Correlation is significant at the 0.01 level (2-tailed).
*	Correlation is significant at the 0.05 level (2-tailed).
