# Supplementary material for: Judgement analysis of case severity and future risk of disability regarding chronic low back pain by general practitioners in Ireland
Source: PLoS One. 2018 Mar 26;13(3):e0194387. doi: 10.1371/journal.pone.0194387 (PMC5868792; doi:10.1371/journal.pone.0194387)
Supplement: S2 Data — (ZIP) [file pone.0194387.s002.zip › P29 Summary Sheet minus repeats.xls]

## Sheet: summary
partic	mul_r_sev	sev_mobility	sev_selfesteem	sev_sleep	sev_motivation	sev_painrightnow	mul_r_dis	dis_mobility	dis_selfesteem	dis_sleep	dis_motivation	dis_painrightnow	mul_r_medica	medic_mobility	medic_selfesteem	medic_sleep	medic_motivation	medic_painrightnow	mul_r_meds	meds_mobility	meds_selfesteem	meds_sleep	meds_motivation	meds_painrightnow	d	SE_d	beta	SE_beta	Z(fa)	NFA	NH	m_sigsev	s_sigsev	m_nsigsev	s_nsigsev	tval_rsev	m_sigdis	s_sigdis	m_nsigdis	s_nsigdis	tval_rdis	m_sigmed	s_sigmed	m_nsigmed	s_nsigmed	tval_rmed	r_sig_sev	r_sig_dis	r_sig_decmedication
p29	0.834562	6.47864	21.6628	32.596	1.47005	37.7925	0.880459	0.043667	33.7945	2.62841	63.3689	0.164582	0.880837	8.59592	2.29488	13.4197	0.655974	75.0336	0.7299	5.48216	17.1631	0.00632969	6.90428	70.4442	1.34811	0.477689	0.194258	0.0516365	-0.541395	12	17	4.41176	0.618347	4.88235	0.600245	-2.25151	4.23529	1.09141	4.29412	0.919559	-0.169944	3.88235	0.857493	4.94118	0.658653	-4.03756	0.3698	0.0300285	0.580948
[truncated: 8 more columns]

## Sheet: ja_sev
partic	mul_r_sev	sev_mobility	sev_selfesteem	sev_sleep	sev_motivation	sev_painrightnow
p29	0.834562	6.47864	21.6628	32.596	1.47005	37.7925
Model Summary(b)
Model	R	R Square	Adjusted R Square	Std. Error of the Estimate
1	0.834562	0.696494	0.642296	0.386268
a	Predictors: (Constant), Pain Right Now, Motivation, Self esteem, Mobility, Sleep
b	Dependent Variable: Current Case Severity
Coefficients(a)
Model		Unstandardized Coefficients		Standardized Coefficients	t	Sig.	Correlations
		B	Std. Error	Beta			Zero-order	Partial	Part	sr_sq	RW_u
1	(Constant)	1.72145	0.42697		4.03179	0.000385852
	Mobility	0.00618879	0.00316624	0.20864	1.95461	0.06068	0.086579	0.346503	0.203501	0.0414126	6.47864
	Self esteem	0.0123385	0.00345211	0.380385	3.57418	0.00129917	0.46271	0.559733	0.372119	0.138472	21.6628
	Sleep	0.0163283	0.00372426	0.476575	4.38431	0.000148838	0.523445	0.638011	0.456464	0.208359	32.596
	Motivation	0.00341399	0.00366671	0.10148	0.931076	0.359773	-0.0376674	0.173295	0.0969371	0.00939681	1.47005
	Pain Right Now	0.0200425	0.00424551	0.497381	4.72087	5.94813e-05	0.516272	0.665727	0.491504	0.241576	37.7925
a	Dependent Variable: Current Case Severity									0.639217

## Sheet: ja_dis
partic	mul_r_dis	dis_mobility	dis_selfesteem	dis_sleep	dis_motivation	dis_painrightnow
p29	0.880459	0.043667	33.7945	2.62841	63.3689	0.164582
Model Summary(b)
Model	R	R Square	Adjusted R Square	Std. Error of the Estimate
1	0.880459	0.775209	0.735068	0.511725
a	Predictors: (Constant), Pain Right Now, Motivation, Self esteem, Mobility, Sleep
b	Dependent Variable: Risk of Future Disability
Coefficients(a)
Model		Unstandardized Coefficients		Standardized Coefficients	t	Sig.	Correlations
		B	Std. Error	Beta			Zero-order	Partial	Part	sr_sq	RW_u
1	(Constant)	1.52373	0.565648		2.69378	0.0118013
	Mobility	0.000862053	0.00419462	0.0188792	0.205514	0.838658	0.0995579	0.0388092	0.0184141	0.000339081	0.043667
	Self esteem	0.0261469	0.00457334	0.523648	5.71725	3.92697e-06	0.406032	0.733904	0.512269	0.262419	33.7945
	Sleep	-0.00786683	0.00493388	-0.149158	-1.59445	0.122063	-0.248157	-0.28851	-0.142864	0.02041	2.62841
	Motivation	0.0380301	0.00485764	0.734351	7.82893	1.57988e-08	0.71218	0.828506	0.701476	0.492069	63.3689
	Pain Right Now	-0.00224406	0.00562443	-0.0361766	-0.398984	0.692931	-0.0195209	-0.0751875	-0.0357492	0.00127801	0.164582
a	Dependent Variable: Risk of Future Disability									0.776515

## Sheet: ja_medication
partic	mul_r_medica	medic_mobility	medic_selfesteem	medic_sleep	medic_motivation	medic_painrightnow
p29	0.880837	8.59592	2.29488	13.4197	0.655974	75.0336
Model Summary(b)
Model	R	R Square	Adjusted R Square	Std. Error of the Estimate
1	0.880837	0.775875	0.735852	0.475404
a	Predictors: (Constant), Pain Right Now, Motivation, Self esteem, Mobility, Sleep
b	Dependent Variable: Recommendation for Step 3 Pain Relief Medication
Coefficients(a)
Model		Unstandardized Coefficients		Standardized Coefficients	t	Sig.	Correlations
		B	Std. Error	Beta			Zero-order	Partial	Part	sr_sq	RW_u
1	(Constant)	0.275921	0.525499		0.525065	0.603671
	Mobility	0.011274	0.00389689	0.265374	2.89308	0.00730528	0.134354	0.479722	0.258838	0.066997	8.59592
	Self esteem	0.00635118	0.00424873	0.136711	1.49484	0.146142	0.213218	0.271859	0.13374	0.0178864	2.29488
	Sleep	0.0165692	0.00458368	0.337658	3.61481	0.00116802	0.359444	0.564079	0.323409	0.104593	13.4197
	Motivation	0.00360669	0.00451285	0.0748541	0.799205	0.430899	0.00451715	0.149342	0.0715031	0.00511269	0.655974
	Pain Right Now	0.0446629	0.00522521	0.773875	8.54757	2.72636e-09	0.761575	0.850259	0.764732	0.584815	75.0336
a	Dependent Variable: Recommendation for Step 3 Pain Relief Medication									0.779405

## Sheet: ja_meds
partic	mul_r_meds	meds_mobility	meds_selfesteem	meds_sleep	meds_motivation	meds_painrightnow
p29	0.7299	5.48216	17.1631	0.00632969	6.90428	70.4442
Model Summary(b)
Model	R	R Square	Adjusted R Square	Std. Error of the Estimate
1	0.7299	0.532754	0.449317	0.266771
a	Predictors: (Constant), Pain Right Now, Motivation, Self esteem, Mobility, Sleep
b	Dependent Variable: medication
Coefficients(a)
Model		Unstandardized Coefficients		Standardized Coefficients	t	Sig.	Correlations
		B	Std. Error	Beta			Zero-order	Partial	Part	sr_sq	RW_u
1	(Constant)	-0.450025	0.294882		-1.52612	0.138198
	Mobility	0.00290048	0.00218672	0.175672	1.32641	0.195423	0.0922329	0.243145	0.171344	0.0293589	5.48216
	Self esteem	0.00559542	0.00238416	0.309908	2.34692	0.0262327	0.311793	0.405437	0.303174	0.0919143	17.1631
	Sleep	-0.000115926	0.00257211	-0.00607869	-0.0450704	0.964371	0.0121002	-0.0085172	-0.00582218	3.38978e-05	0.00632969
	Motivation	0.00376952	0.00253236	0.2013	1.48854	0.147787	0.18403	0.270796	0.192289	0.0369749	6.90428
	Pain Right Now	0.0139413	0.00293211	0.621553	4.7547	5.4231e-05	0.616122	0.66837	0.61421	0.377254	70.4442
a	Dependent Variable: medication									0.535536

## Sheet: sdt
d	SE_d	beta	SE_beta	Z(fa)	NFA	NH	n_sigs	n_nsigs
1.34811	0.477691	0.194258	0.0516366	-0.541395	12	17	17	17
medication * signal Crosstabulation
			signal		Total	hits	fa	Z(fa)	n_sigs	n_nsigs
			0	1		1	0.705882	-0.541395	17	17
medication	0	Count	5	0	5
		% within signal	29.4118	0	14.7059
	1	Count	12	17	29
		% within signal	70.5882	100	85.2941			-1.63857
Total		Count	17	17	34
		% within signal	100	100	100
						P1(hit)	P2 (FA)		1-P1		1-P2	P1(1-P1)	P2(1-P2)	N1	N2	Z1	(Z1)sqd	Z2	(Z2)sqd		exp z1	exp z2	pi	2*pi	sqrt 2pi	1/sqrt 2pi	omega 1	om1 sqd	omega 2	om2 sqd		beta sqd	omsq1*n1	omsq2*n2		SE beta1	SE beta2
						0.970588	0.705882		0.0294118		0.294118	0.0285467	0.207612	17	17	1.88951	3.57025	0.541395	0.293109		0.167776	0.863679	3.14159	6.28319	2.50663	0.398942	0.066933	0.00448003	0.344558	0.11872		0.0377361	0.0761606	2.01824		1.33821	0.0301515

## Sheet: tval_sev
	m_sig	s_sig	m_nsig	s_nsig	tval_r
	4.41176	0.618347	4.88235	0.600245	-2.25151
Group Statistics
	signal	N	Mean	Std. Deviation	Std. Error Mean
Current Case Severity	0	17	4.41176	0.618347	0.149971
	1	17	4.88235	0.600245	0.145581
Independent Samples Test
		Levene's Test for Equality of Variances		t-test for Equality of Means
		F	Sig.	t	df	Sig. (2-tailed)	Mean Difference	Std. Error Difference	95% Confidence Interval of the Difference
									Lower	Upper
Current Case Severity	Equal variances assumed	1.39297	0.246603	-2.25151	32	0.0313505	-0.470588	0.20901	-0.896327	-0.0448491
	Equal variances not assumed			-2.25151	31.9718	0.0313569	-0.470588	0.20901	-0.896342	-0.0448344

## Sheet: tval_dis
	m_sig	s_sig	m_nsig	s_nsig	tval_r
	4.23529	1.09141	4.29412	0.919559	-0.169944
Group Statistics
	signal	N	Mean	Std. Deviation	Std. Error Mean
Risk of Future Disability	0	17	4.23529	1.09141	0.264706
	1	17	4.29412	0.919559	0.223026
Independent Samples Test
		Levene's Test for Equality of Variances		t-test for Equality of Means
		F	Sig.	t	df	Sig. (2-tailed)	Mean Difference	Std. Error Difference	95% Confidence Interval of the Difference
									Lower	Upper
Risk of Future Disability	Equal variances assumed	0.0811636	0.777562	-0.169944	32	0.866124	-0.0588235	0.346135	-0.763878	0.646231
	Equal variances not assumed			-0.169944	31.1045	0.866155	-0.0588235	0.346135	-0.764675	0.647028

## Sheet: tval_medication
	m_sig	s_sig	m_nsig	s_nsig	tval_r
	3.88235	0.857493	4.94118	0.658653	-4.03756
Group Statistics
	signal	N	Mean	Std. Deviation	Std. Error Mean
Recommendation for Step 3 Pain Relief Medication	0	17	3.88235	0.857493	0.207973
	1	17	4.94118	0.658653	0.159747
Independent Samples Test
		Levene's Test for Equality of Variances		t-test for Equality of Means
		F	Sig.	t	df	Sig. (2-tailed)	Mean Difference	Std. Error Difference	95% Confidence Interval of the Difference
									Lower	Upper
Recommendation for Step 3 Pain Relief Medication	Equal variances assumed	1.20436	0.280642	-4.03756	32	0.000315118	-1.05882	0.262243	-1.593	-0.524651
	Equal variances not assumed			-4.03756	30.0049	0.000344282	-1.05882	0.262243	-1.59439	-0.523255

## Sheet: correl
	r_sig_sev	r_sig_dis	r_sig_decmedication	r_sig_meds	g_sev	g_dis	g_decision medication	g_meds
	0.3698	0.0300285	0.580948	0.415227	0.582996	-0.0618682	0.865417	0.828146
Correlations
		signal	Current Case Severity	Risk of Future Disability	Recommendation for Step 3 Pain Relief Medication	medication	pred_e_p1	p_sev_p1	p_dis_p1	p_medica_p1	p_med_p1
signal	Pearson Correlation	1	0.3698	0.0300285	0.580948	0.415227	0.811956	0.473367	-0.0502343	0.702681	0.672418
	Sig. (2-tailed)		0.0313505	0.866124	0.000315118	0.0146061	5.60513e-09	0.00468997	0.77784	3.6028e-06	1.32621e-05
	N	34	34	34	34	34	34	34	34	34	34
Current Case Severity	Pearson Correlation	0.3698	1	0.197106	0.656439	0.422266	0.486546	0.834562	0.135745	0.748934	0.642189
	Sig. (2-tailed)	0.0313505		0.263853	2.48944e-05	0.0128571	0.00352517	8.58597e-10	0.443993	3.49131e-07	4.23504e-05
	N	34	34	34	34	34	34	34	34	34	34
Risk of Future Disability	Pearson Correlation	0.0300285	0.197106	1	0.0426433	0.366579	-0.0544725	0.14321	0.880459	0.0412561	0.378215
	Sig. (2-tailed)	0.866124	0.263853		0.810749	0.0329729	0.759625	0.419094	6.70038e-12	0.8168	0.0274175
	N	34	34	34	34	34	34	34	34	34	34
Recommendation for Step 3 Pain Relief Medication	Pearson Correlation	0.580948	0.656439	0.0426433	1	0.734397	0.762292	0.790462	0.0412738	0.880837	0.769645
	Sig. (2-tailed)	0.000315118	2.48944e-05	0.810749		7.65265e-07	1.61809e-07	2.68139e-08	0.816723	6.38723e-12	1.03706e-07
	N	34	34	34	34	34	34	34	34	34	34
medication	Pearson Correlation	0.415227	0.422266	0.366579	0.734397	1	0.604464	0.561652	0.31354	0.637762	0.7299
	Sig. (2-tailed)	0.0146061	0.0128571	0.0329729	7.65265e-07		0.000153059	0.000547668	0.0709662	4.96812e-05	9.65698e-07
	N	34	34	34	34	34	34	34	34	34	34
pred_e_p1	Pearson Correlation	0.811956	0.486546	-0.0544725	0.762292	0.604464	1	0.582996	-0.0618682	0.865417	0.828146
	Sig. (2-tailed)	5.60513e-09	0.00352517	0.759625	1.61809e-07	0.000153059		0.000296553	0.728148	3.98836e-11	1.5028e-09
	N	34	34	34	34	34	34	34	34	34	34
p_sev_p1	Pearson Correlation	0.473367	0.834562	0.14321	0.790462	0.561652	0.582996	1	0.162654	0.897398	0.769492
	Sig. (2-tailed)	0.00468997	8.58597e-10	0.419094	2.68139e-08	0.000547668	0.000296553		0.358047	6.59111e-13	1.04689e-07
	N	34	34	34	34	34	34	34	34	34	34
p_dis_p1	Pearson Correlation	-0.0502343	0.135745	0.880459	0.0412738	0.31354	-0.0618682	0.162654	1	0.0468575	0.429566
	Sig. (2-tailed)	0.77784	0.443993	6.70038e-12	0.816723	0.0709662	0.728148	0.358047		0.792436	0.0112327
	N	34	34	34	34	34	34	34	34	34	34
p_medica_p1	Pearson Correlation	0.702681	0.748934	0.0412561	0.880837	0.637762	0.865417	0.897398	0.0468575	1	0.873765
	Sig. (2-tailed)	3.6028e-06	3.49131e-07	0.8168	6.38723e-12	4.96812e-05	3.98836e-11	6.59111e-13	0.792436		1.52404e-11
	N	34	34	34	34	34	34	34	34	34	34
p_med_p1	Pearson Correlation	0.672418	0.642189	0.378215	0.769645	0.7299	0.828146	0.769492	0.429566	0.873765	1
	Sig. (2-tailed)	1.32621e-05	4.23504e-05	0.0274175	1.03706e-07	9.65698e-07	1.5028e-09	1.04689e-07	0.0112327	1.52404e-11
	N	34	34	34	34	34	34	34	34	34	34
*	Correlation is significant at the 0.05 level (2-tailed).
**	Correlation is significant at the 0.01 level (2-tailed).

[truncated: 1 more sheets: corr_p17_severity]
