# Supplementary material for: Judgement analysis of case severity and future risk of disability regarding chronic low back pain by general practitioners in Ireland
Source: PLoS One. 2018 Mar 26;13(3):e0194387. doi: 10.1371/journal.pone.0194387 (PMC5868792; doi:10.1371/journal.pone.0194387)
Supplement: S2 Data — (ZIP) [file pone.0194387.s002.zip › P3 Summary Sheet minus repeats.xls]

## Sheet: summary
partic	mul_r_sev	sev_mobility	sev_selfesteem	sev_sleep	sev_motivation	sev_painrightnow	mul_r_dis	dis_mobility	dis_selfesteem	dis_sleep	dis_motivation	dis_painrightnow	mul_r_medica	medic_mobility	medic_selfesteem	medic_sleep	medic_motivation	medic_painrightnow	mul_r_meds	meds_mobility	meds_selfesteem	meds_sleep	meds_motivation	meds_painrightnow	d	SE_d	beta	SE_beta	Z(fa)	NFA	NH	m_nsigsev	s_nsigsev	m_sigsev	s_sigsev	tval_rsev	m_nsigdis	s_nsigdis	m_sigdis	s_sigdis	tval_rdis	m_nsigmed	s_nsigmed	m_sigmed	s_sigmed	tval_rmed	r_sig_sev	r_sig_dis	r_sig_decmedication
p3	0.858917	0.0154509	11.4003	55.5737	8.42309	24.5875	0.874614	0.103178	19.7827	10.3849	61.0452	8.68413	0.774297	2.06139	10.2099	10.9639	6.52125	70.2435	0.627458	3.10874	4.43974	10.5124	16.3688	65.5703	1.16799	0.486747	0.217659	0.0661585	-0.721522	13	17	4	0.790569	4.64706	0.785905	-2.39328	4	1.11803	4.41176	1.12132	-1.07218	4.17647	1.23669	5.23529	0.664211	-3.10993	0.38964	0.18622	0.481759
[truncated: 5 more columns]

## Sheet: ja_sev
partic	mul_r_sev	sev_mobility	sev_selfesteem	sev_sleep	sev_motivation	sev_painrightnow
p3	0.858917	0.0154509	11.4003	55.5737	8.42309	24.5875
Model Summary(b)
Model	R	R Square	Adjusted R Square	Std. Error of the Estimate
1	0.858917	0.737739	0.690906	0.468574
a	Predictors: (Constant), Pain Right Now, Motivation, Self esteem, Mobility, Sleep
b	Dependent Variable: Current Case Severity
Coefficients(a)
Model		Unstandardized Coefficients		Standardized Coefficients	t	Sig.	Correlations
		B	Std. Error	Beta			Zero-order	Partial	Part	sr_sq	RW_u
1	(Constant)	0.624454	0.517949		1.20563	0.238051
	Mobility	-0.000408786	0.00384091	-0.0105604	-0.10643	0.916	-0.09976	-0.0201092	-0.0103003	0.000106096	0.0154509
	Self esteem	0.0121065	0.00418769	0.286004	2.89096	0.00734323	0.393979	0.479451	0.279789	0.0782818	11.4003
	Sleep	0.0288369	0.00451783	0.644959	6.38292	6.57269e-07	0.649744	0.769856	0.617742	0.381606	55.5737
	Motivation	0.0110532	0.00444801	0.251767	2.48497	0.0192015	0.048309	0.425075	0.240496	0.0578385	8.42309
	Pain Right Now	0.0218656	0.00515014	0.415807	4.24563	0.000216787	0.46364	0.625811	0.410894	0.168834	24.5875
a	Dependent Variable: Current Case Severity									0.686666

## Sheet: ja_dis
partic	mul_r_dis	dis_mobility	dis_selfesteem	dis_sleep	dis_motivation	dis_painrightnow
p3	0.874614	0.103178	19.7827	10.3849	61.0452	8.68413
Model Summary(b)
Model	R	R Square	Adjusted R Square	Std. Error of the Estimate
1	0.874614	0.76495	0.722977	0.590654
a	Predictors: (Constant), Pain Right Now, Motivation, Self esteem, Mobility, Sleep
b	Dependent Variable: Risk of Future Disability
Coefficients(a)
Model		Unstandardized Coefficients		Standardized Coefficients	t	Sig.	Correlations
		B	Std. Error	Beta			Zero-order	Partial	Part	sr_sq	RW_u
1	(Constant)	-0.945969	0.652893		-1.44889	0.158477
	Mobility	-0.00154536	0.0048416	-0.0299829	-0.319184	0.751956	-0.0103593	-0.0602107	-0.0292444	0.000855235	0.103178
	Self esteem	0.0233303	0.00527873	0.413937	4.41968	0.000135197	0.397765	0.641048	0.404942	0.163978	19.7827
	Sleep	0.0182362	0.00569488	0.30632	3.2022	0.00338618	0.204005	0.517738	0.293393	0.0860797	10.3849
	Motivation	0.0435307	0.00560688	0.744675	7.7638	1.85868e-08	0.609505	0.826326	0.711338	0.506001	61.0452
	Pain Right Now	0.0190102	0.00649194	0.271503	2.92828	0.00670275	0.307971	0.484196	0.268295	0.0719824	8.68413
a	Dependent Variable: Risk of Future Disability									0.828896

## Sheet: ja_medication
partic	mul_r_medica	medic_mobility	medic_selfesteem	medic_sleep	medic_motivation	medic_painrightnow
p3	0.774297	2.06139	10.2099	10.9639	6.52125	70.2435
Model Summary(b)
Model	R	R Square	Adjusted R Square	Std. Error of the Estimate
1	0.774297	0.599536	0.528025	0.766312
a	Predictors: (Constant), Pain Right Now, Motivation, Self esteem, Mobility, Sleep
b	Dependent Variable: Recommendation for Step 3 Pain Relief Medication
Coefficients(a)
Model		Unstandardized Coefficients		Standardized Coefficients	t	Sig.	Correlations
		B	Std. Error	Beta			Zero-order	Partial	Part	sr_sq	RW_u
1	(Constant)	0.799179	0.847062		0.943472	0.35351
	Mobility	-0.00554951	0.00628148	-0.108325	-0.883473	0.384504	-0.203821	-0.164681	-0.105656	0.0111633	2.06139
	Self esteem	0.0134657	0.00684861	0.240364	1.96619	0.0592625	0.314221	0.348307	0.23514	0.055291	10.2099
	Sleep	0.0150541	0.00738852	0.254404	2.0375	0.0511508	0.281627	0.359333	0.243668	0.0593743	10.9639
	Motivation	0.0114307	0.00727435	0.196731	1.57137	0.127329	0.077582	0.284674	0.187924	0.0353153	6.52125
	Pain Right Now	0.0434374	0.00842262	0.624139	5.15723	1.80442e-05	0.664949	0.697963	0.616764	0.380398	70.2435
a	Dependent Variable: Recommendation for Step 3 Pain Relief Medication									0.541542

## Sheet: ja_meds
partic	mul_r_meds	meds_mobility	meds_selfesteem	meds_sleep	meds_motivation	meds_painrightnow
p3	0.627458	3.10874	4.43974	10.5124	16.3688	65.5703
Model Summary(b)
Model	R	R Square	Adjusted R Square	Std. Error of the Estimate
1	0.627458	0.393703	0.285436	0.276449
a	Predictors: (Constant), Pain Right Now, Motivation, Self esteem, Mobility, Sleep
b	Dependent Variable: meds
Coefficients(a)
Model		Unstandardized Coefficients		Standardized Coefficients	t	Sig.	Correlations
		B	Std. Error	Beta			Zero-order	Partial	Part	sr_sq	RW_u
1	(Constant)	-0.0611376	0.30558		-0.200071	0.842871
	Mobility	-0.00166423	0.00226606	-0.110799	-0.734415	0.468802	-0.165723	-0.137474	-0.10807	0.0116791	3.10874
	Self esteem	0.0021684	0.00247065	0.132018	0.877663	0.387595	0.182044	0.163627	0.129149	0.0166795	4.43974
	Sleep	0.0035997	0.00266543	0.207486	1.35052	0.187665	0.195467	0.247297	0.19873	0.0394937	10.5124
	Motivation	0.00442243	0.00262424	0.259605	1.68523	0.10306	0.166661	0.30346	0.247983	0.0614955	16.3688
	Pain Right Now	0.0102485	0.00303848	0.50226	3.37289	0.00219024	0.532563	0.537508	0.496325	0.246339	65.5703
a	Dependent Variable: meds									0.375687

## Sheet: sdt
d	SE_d	beta	SE_beta	Z(fa)	NFA	NH	n_sigs	n_nsigs
1.16799	0.486748	0.217659	0.0661586	-0.721522	13	17	17	17
meds * signal Crosstabulation
			signal		Total	hits	fa	Z(fa)	n_sigs	n_nsigs
			0	1		1	0.764706	-0.721522	17	17
meds	0	Count	4	0	4
		% within signal	23.5294	0	11.7647
	1	Count	13	17	30
		% within signal	76.4706	100	88.2353			-1.52483
Total		Count	17	17	34
		% within signal	100	100	100
						P1(hit)	P2 (FA)		1-P1		1-P2	P1(1-P1)	P2(1-P2)	N1	N2	Z1	(Z1)sqd	Z2	(Z2)sqd		exp z1	exp z2	pi	2*pi	sqrt 2pi	1/sqrt 2pi	omega 1	om1 sqd	omega 2	om2 sqd		beta sqd	omsq1*n1	omsq2*n2		SE beta1	SE beta2
						0.970588	0.764706		0.0294118		0.235294	0.0285467	0.179931	17	17	1.88951	3.57025	0.721522	0.520594		0.167776	0.770822	3.14159	6.28319	2.50663	0.398942	0.066933	0.00448003	0.307514	0.0945647		0.0473753	0.0761606	1.6076		1.33821	0.0582676

## Sheet: tval_sev
	m_nsig	s_nsig	m_sig	s_sig	tval_r
	4	0.790569	4.64706	0.785905	-2.39328
Group Statistics
	signal	N	Mean	Std. Deviation	Std. Error Mean
Current Case Severity	0	17	4	0.790569	0.191741
	1	17	4.64706	0.785905	0.19061
Independent Samples Test
		Levene's Test for Equality of Variances		t-test for Equality of Means
		F	Sig.	t	df	Sig. (2-tailed)	Mean Difference	Std. Error Difference	95% Confidence Interval of the Difference
									Lower	Upper
Current Case Severity	Equal variances assumed	0.424099	0.519548	-2.39328	32	0.0227352	-0.647059	0.270364	-1.19777	-0.0963446
	Equal variances not assumed			-2.39328	31.9989	0.0227355	-0.647059	0.270364	-1.19777	-0.0963439

## Sheet: tval_dis
	m_nsig	s_nsig	m_sig	s_sig	tval_r
	4	1.11803	4.41176	1.12132	-1.07218
Group Statistics
	signal	N	Mean	Std. Deviation	Std. Error Mean
Risk of Future Disability	0	17	4	1.11803	0.271163
	1	17	4.41176	1.12132	0.271959
Independent Samples Test
		Levene's Test for Equality of Variances		t-test for Equality of Means
		F	Sig.	t	df	Sig. (2-tailed)	Mean Difference	Std. Error Difference	95% Confidence Interval of the Difference
									Lower	Upper
Risk of Future Disability	Equal variances assumed	0.128339	0.722513	-1.07218	32	0.291661	-0.411765	0.384046	-1.19404	0.370511
	Equal variances not assumed			-1.07218	31.9997	0.291661	-0.411765	0.384046	-1.19404	0.370512

## Sheet: tval_medication
	m_nsig	s_nsig	m_sig	s_sig	tval_r
	4.17647	1.23669	5.23529	0.664211	-3.10993
Group Statistics
	signal	N	Mean	Std. Deviation	Std. Error Mean
Recommendation for Step 3 Pain Relief Medication	0	17	4.17647	1.23669	0.299942
	1	17	5.23529	0.664211	0.161095
Independent Samples Test
		Levene's Test for Equality of Variances		t-test for Equality of Means
		F	Sig.	t	df	Sig. (2-tailed)	Mean Difference	Std. Error Difference	95% Confidence Interval of the Difference
									Lower	Upper
Recommendation for Step 3 Pain Relief Medication	Equal variances assumed	4.71584	0.0374086	-3.10993	32	0.00391543	-1.05882	0.340466	-1.75233	-0.365317
	Equal variances not assumed			-3.10993	24.5217	0.00469618	-1.05882	0.340466	-1.76072	-0.356927

## Sheet: correl
	r_sig_sev	r_sig_dis	r_sig_decmedication	r_sig_meds	g_sev	g_dis	g_decision medication	g_meds
	0.38964	0.18622	0.481759	0.365148	0.478657	0.294602	0.79457	0.789868
Correlations
		signal	Current Case Severity	Risk of Future Disability	Recommendation for Step 3 Pain Relief Medication	meds	pred_e_p1	p_sev_p1	p_dis_p1	p_medica_p1	p_med_p1
signal	Pearson Correlation	1	0.38964	0.18622	0.481759	0.365148	0.811956	0.388648	0.239204	0.645156	0.641338
	Sig. (2-tailed)		0.0227352	0.291661	0.00391543	0.033715	5.60513e-09	0.0231136	0.173044	3.80001e-05	4.36785e-05
	N	34	34	34	34	34	34	34	34	34	34
Current Case Severity	Pearson Correlation	0.38964	1	0.632299	0.62002	0.472099	0.411126	0.858917	0.602502	0.73574	0.706482
	Sig. (2-tailed)	0.0227352		6.02926e-05	9.19372e-05	0.00481779	0.0157144	8.07862e-11	0.000162914	7.13249e-07	3.02431e-06
	N	34	34	34	34	34	34	34	34	34	34
Risk of Future Disability	Pearson Correlation	0.18622	0.632299	1	0.558216	0.563412	0.257663	0.613513	0.874614	0.595063	0.651678
	Sig. (2-tailed)	0.291661	6.02926e-05		0.000602207	0.000521472	0.141238	0.000114157	1.37683e-11	0.000205659	2.98205e-05
	N	34	34	34	34	34	34	34	34	34	34
Recommendation for Step 3 Pain Relief Medication	Pearson Correlation	0.481759	0.62002	0.558216	1	0.816043	0.615233	0.663256	0.52681	0.774297	0.759601
	Sig. (2-tailed)	0.00391543	9.19372e-05	0.000602207		4.06942e-09	0.000107859	1.91163e-05	0.00137008	7.76079e-08	1.89675e-07
	N	34	34	34	34	34	34	34	34	34	34
meds	Pearson Correlation	0.365148	0.472099	0.563412	0.816043	1	0.495609	0.5161	0.467521	0.615548	0.627458
	Sig. (2-tailed)	0.033715	0.00481779	0.000521472	4.06942e-09		0.00287787	0.00178165	0.00530453	0.000106741	7.13572e-05
	N	34	34	34	34	34	34	34	34	34	34
pred_e_p1	Pearson Correlation	0.811956	0.411126	0.257663	0.615233	0.495609	1	0.478657	0.294602	0.79457	0.789868
	Sig. (2-tailed)	5.60513e-09	0.0157144	0.141238	0.000107859	0.00287787		0.00418779	0.0907749	2.01671e-08	2.79263e-08
	N	34	34	34	34	34	34	34	34	34	34
p_sev_p1	Pearson Correlation	0.388648	0.858917	0.613513	0.663256	0.5161	0.478657	1	0.701468	0.856591	0.822526
	Sig. (2-tailed)	0.0231136	8.07862e-11	0.000114157	1.91163e-05	0.00178165	0.00418779		3.8076e-06	1.03126e-10	2.40899e-09
	N	34	34	34	34	34	34	34	34	34	34
p_dis_p1	Pearson Correlation	0.239204	0.602502	0.874614	0.52681	0.467521	0.294602	0.701468	1	0.680372	0.745104
	Sig. (2-tailed)	0.173044	0.000162914	1.37683e-11	0.00137008	0.00530453	0.0907749	3.8076e-06		9.55522e-06	4.31512e-07
	N	34	34	34	34	34	34	34	34	34	34
p_medica_p1	Pearson Correlation	0.645156	0.73574	0.595063	0.774297	0.615548	0.79457	0.856591	0.680372	1	0.98102
	Sig. (2-tailed)	3.80001e-05	7.13249e-07	0.000205659	7.76079e-08	0.000106741	2.01671e-08	1.03126e-10	9.55522e-06		2.2746e-24
	N	34	34	34	34	34	34	34	34	34	34
p_med_p1	Pearson Correlation	0.641338	0.706482	0.651678	0.759601	0.627458	0.789868	0.822526	0.745104	0.98102	1
	Sig. (2-tailed)	4.36785e-05	3.02431e-06	2.98205e-05	1.89675e-07	7.13572e-05	2.79263e-08	2.40899e-09	4.31512e-07	2.2746e-24
	N	34	34	34	34	34	34	34	34	34	34
*	Correlation is significant at the 0.05 level (2-tailed).
**	Correlation is significant at the 0.01 level (2-tailed).
