# Supplementary material for: Judgement analysis of case severity and future risk of disability regarding chronic low back pain by general practitioners in Ireland
Source: PLoS One. 2018 Mar 26;13(3):e0194387. doi: 10.1371/journal.pone.0194387 (PMC5868792; doi:10.1371/journal.pone.0194387)
Supplement: S2 Data — (ZIP) [file pone.0194387.s002.zip › P33 Summary Sheet minus repeats.xls]

## Sheet: summary
partic	mul_r_sev	sev_mobility	sev_selfesteem	sev_sleep	sev_motivation	sev_painrightnow	mul_r_dis	dis_mobility	dis_selfesteem	dis_sleep	dis_motivation	dis_painrightnow	mul_r_medica	medic_mobility	medic_selfesteem	medic_sleep	medic_motivation	medic_painrightnow	mul_r_meds	meds_mobility	meds_selfesteem	meds_sleep	meds_motivation	meds_painrightnow	d	SE_d	beta	SE_beta	Z(fa)	NFA	NH	m_nsigsev	s_nsigsev	m_sigsev	s_sigsev	tval_rsev	m_nsigdis	s_nsigdis	m_sigdis	s_sigdis	tval_rdis	m_nsigmed	s_nsigmed	m_sigmed	s_sigmed	tval_rmed	r_sig_sev	r_sig_dis	r_sig_decmedication
p33	0.788193	21.1912	18.0515	33.5072	12.9527	14.2974	0.946359	2.18356	3.88892	0.016234	93.437	0.474311	0.770527	3.21369	1.13079	7.01779	0.70038	87.9373	0.756963	5.89694	2.63134	10.1902	0.460631	80.8209	1.8578	0.254592	1	0.219676	0.928899	3	14	4.52941	0.943242	4.76471	0.752447	-0.80403	4	1.06066	4.11765	0.99262	-0.333914	2.94118	0.826936	4	0.612372	-4.24264	0.14072	0.0589256	0.6
[truncated: 5 more columns]

## Sheet: ja_sev
partic	mul_r_sev	sev_mobility	sev_selfesteem	sev_sleep	sev_motivation	sev_painrightnow
p33	0.788193	21.1912	18.0515	33.5072	12.9527	14.2974
Model Summary(b)
Model	R	R Square	Adjusted R Square	Std. Error of the Estimate
1	0.788193	0.621249	0.553615	0.566975
a	Predictors: (Constant), Pain Right Now, Motivation, Self esteem, Mobility, Sleep
b	Dependent Variable: Current Case Severity
Coefficients(a)
Model		Unstandardized Coefficients		Standardized Coefficients	t	Sig.	Correlations
		B	Std. Error	Beta			Zero-order	Partial	Part	sr_sq	RW_u
1	(Constant)	0.584581	0.62672		0.932762	0.358917
	Mobility	0.0147369	0.00464751	0.378108	3.17093	0.00366469	0.31682	0.514022	0.368794	0.136009	21.1912
	Self esteem	0.0148295	0.00506712	0.34794	2.92661	0.00673024	0.377257	0.483984	0.340379	0.115858	18.0515
	Sleep	0.0217968	0.00546658	0.484172	3.98728	0.00043478	0.455202	0.6018	0.46374	0.215055	33.5072
	Motivation	0.0133426	0.00538211	0.30184	2.47906	0.0194626	0.194542	0.424247	0.288327	0.0831325	12.9527
	Pain Right Now	0.0162309	0.00623169	0.306546	2.60457	0.0145596	0.297109	0.441619	0.302924	0.0917632	14.2974
a	Dependent Variable: Current Case Severity									0.641817

## Sheet: ja_dis
partic	mul_r_dis	dis_mobility	dis_selfesteem	dis_sleep	dis_motivation	dis_painrightnow
p33	0.946359	2.18356	3.88892	0.016234	93.437	0.474311
Model Summary(b)
Model	R	R Square	Adjusted R Square	Std. Error of the Estimate
1	0.946359	0.895596	0.876953	0.35544
a	Predictors: (Constant), Pain Right Now, Motivation, Self esteem, Mobility, Sleep
b	Dependent Variable: Risk of Future Disability
Coefficients(a)
Model		Unstandardized Coefficients		Standardized Coefficients	t	Sig.	Correlations
		B	Std. Error	Beta			Zero-order	Partial	Part	sr_sq	RW_u
1	(Constant)	0.673079	0.392894		1.71313	0.097742
	Mobility	0.00639303	0.00291355	0.137371	2.19424	0.036679	0.257496	0.383046	0.133987	0.0179526	2.18356
	Self esteem	0.00930206	0.0031766	0.182784	2.92831	0.00670227	0.0614934	0.4842	0.178812	0.0319736	3.88892
	Sleep	-0.000648384	0.00342703	-0.012062	-0.189197	0.851303	-0.217164	-0.0357321	-0.011553	0.000133471	0.016234
	Motivation	0.0484301	0.00337407	0.917554	14.3536	1.95307e-14	0.919465	0.938273	0.876477	0.768212	93.437
	Pain Right Now	0.00399522	0.00390668	0.0631938	1.02267	0.315221	0.0428064	0.189754	0.0624472	0.00389965	0.474311
a	Dependent Variable: Risk of Future Disability									0.822171

## Sheet: ja_medication
partic	mul_r_medica	medic_mobility	medic_selfesteem	medic_sleep	medic_motivation	medic_painrightnow
p33	0.770527	3.21369	1.13079	7.01779	0.70038	87.9373
Model Summary(b)
Model	R	R Square	Adjusted R Square	Std. Error of the Estimate
1	0.770527	0.593712	0.521161	0.619754
a	Predictors: (Constant), Pain Right Now, Motivation, Self esteem, Mobility, Sleep
b	Dependent Variable: Recommendation for Step 3 Pain Relief Medication
Coefficients(a)
Model		Unstandardized Coefficients		Standardized Coefficients	t	Sig.	Correlations
		B	Std. Error	Beta			Zero-order	Partial	Part	sr_sq	RW_u
1	(Constant)	1.63394	0.685061		2.3851	0.0240832
	Mobility	-0.00555853	0.00508014	-0.135131	-1.09417	0.283205	-0.247447	-0.202495	-0.131802	0.0173718	3.21369
	Self esteem	-0.00359493	0.00553881	-0.0799197	-0.649044	0.521598	0.02469	-0.121745	-0.0781829	0.00611257	1.13079
	Sleep	0.00966172	0.00597546	0.203351	1.6169	0.117112	0.247594	0.292227	0.194769	0.0379351	7.01779
	Motivation	-0.00300509	0.00588312	-0.0644137	-0.510799	0.613496	-0.137678	-0.0960852	-0.0615301	0.00378595	0.70038
	Pain Right Now	0.038988	0.00681179	0.697701	5.7236	3.85993e-06	0.720985	0.73428	0.689457	0.475351	87.9373
a	Dependent Variable: Recommendation for Step 3 Pain Relief Medication									0.540557

## Sheet: ja_meds
partic	mul_r_meds	meds_mobility	meds_selfesteem	meds_sleep	meds_motivation	meds_painrightnow
p33	0.756963	5.89694	2.63134	10.1902	0.460631	80.8209
Model Summary(b)
Model	R	R Square	Adjusted R Square	Std. Error of the Estimate
1	0.756963	0.572993	0.496742	0.360038
a	Predictors: (Constant), Pain Right Now, Motivation, Self esteem, Mobility, Sleep
b	Dependent Variable: medication
Coefficients(a)
Model		Unstandardized Coefficients		Standardized Coefficients	t	Sig.	Correlations
		B	Std. Error	Beta			Zero-order	Partial	Part	sr_sq	RW_u
1	(Constant)	-0.440771	0.397976		-1.10753	0.277489
	Mobility	-0.00418177	0.00295123	-0.179401	-1.41696	0.167527	-0.282457	-0.258666	-0.174982	0.0306189	5.89694
	Self esteem	-0.00304562	0.00321769	-0.119484	-0.946523	0.35198	-0.00899636	-0.176081	-0.116888	0.0136628	2.63134
	Sleep	0.00646597	0.00347136	0.240158	1.86266	0.0730329	0.275573	0.332039	0.230024	0.0529109	10.1902
	Motivation	-0.00135349	0.00341772	-0.0511975	-0.396022	0.69509	-0.135293	-0.0746324	-0.0489055	0.00239175	0.460631
	Pain Right Now	0.0207584	0.00395721	0.655549	5.24572	1.417e-05	0.683607	0.704028	0.647803	0.419649	80.8209
a	Dependent Variable: medication									0.519233

## Sheet: sdt
d	SE_d	beta	SE_beta	Z(fa)	NFA	NH	n_sigs	n_nsigs
1.8578	0.254592	1	0.219676	0.928899	3	14	17	17
medication * signal Crosstabulation
			signal		Total	hits	fa	Z(fa)	n_sigs	n_nsigs
			0	1		0.823529	0.176471	0.928899	17	17
medication	0	Count	14	3	17
		% within signal	82.3529	17.6471	50
	1	Count	3	14	17
		% within signal	17.6471	82.3529	50			6.66134e-16
Total		Count	17	17	34
		% within signal	100	100	100
						P1(hit)	P2 (FA)		1-P1		1-P2	P1(1-P1)	P2(1-P2)	N1	N2	Z1	(Z1)sqd	Z2	(Z2)sqd		exp z1	exp z2	pi	2*pi	sqrt 2pi	1/sqrt 2pi	omega 1	om1 sqd	omega 2	om2 sqd		beta sqd	omsq1*n1	omsq2*n2		SE beta1	SE beta2
						0.823529	0.176471		0.176471		0.823529	0.145329	0.145329	17	17	0.928899	0.862854	-0.928899	0.862854		0.649581	0.649581	3.14159	6.28319	2.50663	0.398942	0.259146	0.0671564	0.259146	0.0671564		1	1.14166	1.14166		0.109838	0.109838

## Sheet: tval_sev
	m_nsig	s_nsig	m_sig	s_sig	tval_r
	4.52941	0.943242	4.76471	0.752447	-0.80403
Group Statistics
	signal	N	Mean	Std. Deviation	Std. Error Mean
Current Case Severity	0	17	4.52941	0.943242	0.22877
	1	17	4.76471	0.752447	0.182495
Independent Samples Test
		Levene's Test for Equality of Variances		t-test for Equality of Means
		F	Sig.	t	df	Sig. (2-tailed)	Mean Difference	Std. Error Difference	95% Confidence Interval of the Difference
									Lower	Upper
Current Case Severity	Equal variances assumed	1.29711	0.263195	-0.80403	32	0.427312	-0.235294	0.292643	-0.831389	0.360801
	Equal variances not assumed			-0.80403	30.4941	0.427603	-0.235294	0.292643	-0.832546	0.361958

## Sheet: tval_dis
	m_nsig	s_nsig	m_sig	s_sig	tval_r
	4	1.06066	4.11765	0.99262	-0.333914
Group Statistics
	signal	N	Mean	Std. Deviation	Std. Error Mean
Risk of Future Disability	0	17	4	1.06066	0.257248
	1	17	4.11765	0.99262	0.240746
Independent Samples Test
		Levene's Test for Equality of Variances		t-test for Equality of Means
		F	Sig.	t	df	Sig. (2-tailed)	Mean Difference	Std. Error Difference	95% Confidence Interval of the Difference
									Lower	Upper
Risk of Future Disability	Equal variances assumed	0.0012393	0.972136	-0.333914	32	0.740623	-0.117647	0.352328	-0.835316	0.600021
	Equal variances not assumed			-0.333914	31.8604	0.740633	-0.117647	0.352328	-0.835439	0.600145

## Sheet: tval_medication
	m_nsig	s_nsig	m_sig	s_sig	tval_r
	2.94118	0.826936	4	0.612372	-4.24264
Group Statistics
	signal	N	Mean	Std. Deviation	Std. Error Mean
Recommendation for Step 3 Pain Relief Medication	0	17	2.94118	0.826936	0.200561
	1	17	4	0.612372	0.148522
Independent Samples Test
		Levene's Test for Equality of Variances		t-test for Equality of Means
		F	Sig.	t	df	Sig. (2-tailed)	Mean Difference	Std. Error Difference	95% Confidence Interval of the Difference
									Lower	Upper
Recommendation for Step 3 Pain Relief Medication	Equal variances assumed	1.13966	0.293711	-4.24264	32	0.00017631	-1.05882	0.249567	-1.56718	-0.550472
	Equal variances not assumed			-4.24264	29.4912	0.000200712	-1.05882	0.249567	-1.56888	-0.548771

## Sheet: correl
	r_sig_sev	r_sig_dis	r_sig_decmedication	r_sig_meds	g_sev	g_dis	g_decision medication	g_meds
	0.14072	0.0589256	0.6	0.647059	0.373435	0.0510627	0.903469	0.866756
Correlations
		signal	Current Case Severity	Risk of Future Disability	Recommendation for Step 3 Pain Relief Medication	medication	pred_e_p1	p_sev_p1	p_dis_p1	p_medica_p1	p_med_p1
signal	Pearson Correlation	1	0.14072	0.0589256	0.6	0.647059	0.811956	0.303213	0.0414606	0.733577	0.703768
	Sig. (2-tailed)		0.427312	0.740623	0.00017631	3.54261e-05	5.60513e-09	0.0813003	0.815907	7.98722e-07	3.42784e-06
	N	34	34	34	34	34	34	34	34	34	34
Current Case Severity	Pearson Correlation	0.14072	1	0.306803	0.185281	0.211079	0.294339	0.788193	0.321512	0.278206	0.25393
	Sig. (2-tailed)	0.427312		0.0775836	0.294146	0.230794	0.0910765	3.12981e-08	0.0637144	0.111124	0.147297
	N	34	34	34	34	34	34	34	34	34	34
Risk of Future Disability	Pearson Correlation	0.0589256	0.306803	1	-0.164992	-0.117851	0.0483236	0.38603	0.946359	-0.146952	-0.164749
	Sig. (2-tailed)	0.740623	0.0775836		0.351086	0.506818	0.78609	0.0241374	2.93701e-17	0.406914	0.351804
	N	34	34	34	34	34	34	34	34	34	34
Recommendation for Step 3 Pain Relief Medication	Pearson Correlation	0.6	0.185281	-0.164992	1	0.866667	0.696147	0.27197	-0.119649	0.770527	0.767003
	Sig. (2-tailed)	0.00017631	0.294146	0.351086		3.46792e-11	4.83714e-06	0.119702	0.500312	9.82108e-08	1.21909e-07
	N	34	34	34	34	34	34	34	34	34	34
medication	Pearson Correlation	0.647059	0.211079	-0.117851	0.866667	1	0.656103	0.243868	-0.131778	0.753501	0.756963
	Sig. (2-tailed)	3.54261e-05	0.230794	0.506818	3.46792e-11		2.52162e-05	0.164564	0.457544	2.69881e-07	2.21198e-07
	N	34	34	34	34	34	34	34	34	34	34
pred_e_p1	Pearson Correlation	0.811956	0.294339	0.0483236	0.696147	0.656103	1	0.373435	0.0510627	0.903469	0.866756
	Sig. (2-tailed)	5.60513e-09	0.0910765	0.78609	4.83714e-06	2.52162e-05		0.0295985	0.77427	2.59803e-13	3.43309e-11
	N	34	34	34	34	34	34	34	34	34	34
p_sev_p1	Pearson Correlation	0.303213	0.788193	0.38603	0.27197	0.243868	0.373435	1	0.40791	0.352967	0.322167
	Sig. (2-tailed)	0.0813003	3.12981e-08	0.0241374	0.119702	0.164564	0.0295985		0.0166319	0.0406012	0.0631457
	N	34	34	34	34	34	34	34	34	34	34
p_dis_p1	Pearson Correlation	0.0414606	0.321512	0.946359	-0.119649	-0.131778	0.0510627	0.40791	1	-0.155282	-0.174087
	Sig. (2-tailed)	0.815907	0.0637144	2.93701e-17	0.500312	0.457544	0.77427	0.0166319		0.380536	0.324785
	N	34	34	34	34	34	34	34	34	34	34
p_medica_p1	Pearson Correlation	0.733577	0.278206	-0.146952	0.770527	0.753501	0.903469	0.352967	-0.155282	1	0.995426
	Sig. (2-tailed)	7.98722e-07	0.111124	0.406914	9.82108e-08	2.69881e-07	2.59803e-13	0.0406012	0.380536		3.25943e-34
	N	34	34	34	34	34	34	34	34	34	34
p_med_p1	Pearson Correlation	0.703768	0.25393	-0.164749	0.767003	0.756963	0.866756	0.322167	-0.174087	0.995426	1
	Sig. (2-tailed)	3.42784e-06	0.147297	0.351804	1.21909e-07	2.21198e-07	3.43309e-11	0.0631457	0.324785	3.25943e-34
	N	34	34	34	34	34	34	34	34	34	34
**	Correlation is significant at the 0.01 level (2-tailed).
*	Correlation is significant at the 0.05 level (2-tailed).
