# Supplementary material for: Judgement analysis of case severity and future risk of disability regarding chronic low back pain by general practitioners in Ireland
Source: PLoS One. 2018 Mar 26;13(3):e0194387. doi: 10.1371/journal.pone.0194387 (PMC5868792; doi:10.1371/journal.pone.0194387)
Supplement: S2 Data — (ZIP) [file pone.0194387.s002.zip › P36 Summary Sheet minus repeats.xls]

## Sheet: summary
partic	mul_r_sev	sev_mobility	sev_selfesteem	sev_sleep	sev_motivation	sev_painrightnow	mul_r_dis	dis_mobility	dis_selfesteem	dis_sleep	dis_motivation	dis_painrightnow	mul_r_medica	medic_mobility	medic_selfesteem	medic_sleep	medic_motivation	medic_painrightnow	mul_r_meds	meds_mobility	meds_selfesteem	meds_sleep	meds_motivation	meds_painrightnow	d	SE_d	beta	SE_beta	Z(fa)	NFA	NH	m_nsigsev	s_nsigsev	m_sigsev	s_sigsev	tval_rsev	m_nsigdis	s_nsigdis	m_sigdis	s_sigdis	tval_rdis	m_nsigmed	s_nsigmed	m_sigmed	s_sigmed	tval_rmed	r_sig_sev	r_sig_dis	r_sig_decmedication
p36	0.832465	47.9868	12.4313	3.73972	5.42595	30.4162	0.747796	20.8358	19.3381	2.48646	36.853	20.4866	0.895769	5.76647	0.0304257	0.334699	1.10291	92.7655	0.773019	6.57978	0.0844362	0.768205	5.23968	87.3279	2.81841	0.502118	3.87171	21.7063	1.88951	0	14	3.88235	0.781213	4.52941	1.00733	-2.09287	4.23529	0.970143	4.82353	1.18508	-1.58362	2.76471	0.437237	4.17647	0.808957	-6.33005	0.346984	0.269582	0.745644
[truncated: 5 more columns]

## Sheet: ja_sev
partic	mul_r_sev	sev_mobility	sev_selfesteem	sev_sleep	sev_motivation	sev_painrightnow
p36	0.832465	47.9868	12.4313	3.73972	5.42595	30.4162
Model Summary(b)
Model	R	R Square	Adjusted R Square	Std. Error of the Estimate
1	0.832465	0.692998	0.638176	0.569292
a	Predictors: (Constant), Pain Right Now, Motivation, Self esteem, Mobility, Sleep
b	Dependent Variable: Current Case Severity
Coefficients(a)
Model		Unstandardized Coefficients		Standardized Coefficients	t	Sig.	Correlations
		B	Std. Error	Beta			Zero-order	Partial	Part	sr_sq	RW_u
1	(Constant)	-0.230778	0.629281		-0.366733	0.716575
	Mobility	0.0265661	0.0046665	0.611168	5.69295	4.19428e-06	0.536233	0.73246	0.596113	0.355351	47.9868
	Self esteem	0.0147424	0.00508782	0.310148	2.89758	0.00722556	0.288322	0.480296	0.303408	0.0920563	12.4313
	Sleep	0.00872334	0.00548892	0.173745	1.58926	0.12323	0.153571	0.287649	0.166413	0.0276933	3.73972
	Motivation	0.0103452	0.0054041	0.209844	1.91432	0.0658496	0.219026	0.340194	0.20045	0.0401802	5.42595
	Pain Right Now	0.02836	0.00625715	0.480267	4.53241	9.94735e-05	0.423107	0.65053	0.474592	0.225238	30.4162
a	Dependent Variable: Current Case Severity									0.740519

## Sheet: ja_dis
partic	mul_r_dis	dis_mobility	dis_selfesteem	dis_sleep	dis_motivation	dis_painrightnow
p36	0.747796	20.8358	19.3381	2.48646	36.853	20.4866
Model Summary(b)
Model	R	R Square	Adjusted R Square	Std. Error of the Estimate
1	0.747796	0.559199	0.480485	0.7982
a	Predictors: (Constant), Pain Right Now, Motivation, Self esteem, Mobility, Sleep
b	Dependent Variable: Risk of Future Disability
Coefficients(a)
Model		Unstandardized Coefficients		Standardized Coefficients	t	Sig.	Correlations
		B	Std. Error	Beta			Zero-order	Partial	Part	sr_sq	RW_u
1	(Constant)	0.597092	0.88231		0.676737	0.504126
	Mobility	0.0174611	0.00654286	0.343303	2.66872	0.0125224	0.347163	0.450312	0.334846	0.112122	20.8358
	Self esteem	0.0183406	0.0071336	0.329754	2.57102	0.0157439	0.2439	0.437023	0.322588	0.104063	19.3381
	Sleep	-0.00709501	0.00769597	-0.120769	-0.921912	0.364451	-0.190079	-0.171639	-0.115673	0.0133802	2.48646
	Motivation	0.0268927	0.00757705	0.466196	3.54924	0.00138666	0.506174	0.557042	0.445325	0.198314	36.853
	Pain Right Now	0.023216	0.0087731	0.335999	2.64627	0.0132032	0.299581	0.447283	0.332029	0.110243	20.4866
a	Dependent Variable: Risk of Future Disability									0.538123

## Sheet: ja_medication
partic	mul_r_medica	medic_mobility	medic_selfesteem	medic_sleep	medic_motivation	medic_painrightnow
p36	0.895769	5.76647	0.0304257	0.334699	1.10291	92.7655
Model Summary(b)
Model	R	R Square	Adjusted R Square	Std. Error of the Estimate
1	0.895769	0.802401	0.767116	0.463718
a	Predictors: (Constant), Pain Right Now, Motivation, Self esteem, Mobility, Sleep
b	Dependent Variable: Recommendation for Step 3 Pain Relief Medication
Coefficients(a)
Model		Unstandardized Coefficients		Standardized Coefficients	t	Sig.	Correlations
		B	Std. Error	Beta			Zero-order	Partial	Part	sr_sq	RW_u
1	(Constant)	-0.11829	0.512581		-0.230773	0.819169
	Mobility	0.00989491	0.0038011	0.224206	2.60317	0.0146075	0.112633	0.441428	0.218683	0.0478223	5.76647
	Self esteem	0.000783643	0.00414429	0.0162376	0.18909	0.851387	0.0546895	0.0357118	0.0158848	0.000252326	0.0304257
	Sleep	0.00280401	0.00447101	0.0550062	0.627154	0.535639	0.0584554	0.117697	0.0526851	0.00277571	0.334699
	Motivation	0.00501139	0.00440191	0.10012	1.13846	0.264577	0.106582	0.210335	0.0956378	0.00914658	1.10291
	Pain Right Now	0.0532152	0.00509677	0.887596	10.441	3.68129e-11	0.85892	0.891987	0.877109	0.76932	92.7655
a	Dependent Variable: Recommendation for Step 3 Pain Relief Medication									0.829317

## Sheet: ja_meds
partic	mul_r_meds	meds_mobility	meds_selfesteem	meds_sleep	meds_motivation	meds_painrightnow
p36	0.773019	6.57978	0.0844362	0.768205	5.23968	87.3279
Model Summary(b)
Model	R	R Square	Adjusted R Square	Std. Error of the Estimate
1	0.773019	0.597558	0.525694	0.344042
a	Predictors: (Constant), Pain Right Now, Motivation, Self esteem, Mobility, Sleep
b	Dependent Variable: medication
Coefficients(a)
Model		Unstandardized Coefficients		Standardized Coefficients	t	Sig.	Correlations
		B	Std. Error	Beta			Zero-order	Partial	Part	sr_sq	RW_u
1	(Constant)	-1.29862	0.380296		-3.41475	0.00196622
	Mobility	0.00474346	0.00282012	0.206743	1.68201	0.103689	0.131763	0.302933	0.201651	0.040663	6.57978
	Self esteem	-0.000585861	0.00307474	-0.0233507	-0.19054	0.850261	-0.00125448	-0.0359853	-0.0228433	0.000521815	0.0844362
	Sleep	0.00190644	0.00331714	0.0719378	0.574725	0.570067	0.0412663	0.107978	0.0689021	0.0047475	0.768205
	Motivation	0.00490201	0.00326588	0.188381	1.50098	0.144555	0.194791	0.272892	0.179948	0.0323812	5.23968
	Pain Right Now	0.0231714	0.00378141	0.743417	6.12771	1.2988e-06	0.713764	0.75686	0.734633	0.539686	87.3279
a	Dependent Variable: medication									0.618

## Sheet: sdt
d	SE_d	beta	SE_beta	Z(fa)	NFA	NH	n_sigs	n_nsigs
2.81841	0.502118	3.87171	21.7063	1.88951	0	14	17	17
medication * signal Crosstabulation
			signal		Total	hits	fa	Z(fa)	n_sigs	n_nsigs
			0	1		0.823529	0	1.88951	17	17
medication	0	Count	17	3	20
		% within signal	100	17.6471	58.8235
	1	Count	0	14	14
		% within signal	0	82.3529	41.1765			1.3537
Total		Count	17	17	34
		% within signal	100	100	100
						P1(hit)	P2 (FA)		1-P1		1-P2	P1(1-P1)	P2(1-P2)	N1	N2	Z1	(Z1)sqd	Z2	(Z2)sqd		exp z1	exp z2	pi	2*pi	sqrt 2pi	1/sqrt 2pi	omega 1	om1 sqd	omega 2	om2 sqd		beta sqd	omsq1*n1	omsq2*n2		SE beta1	SE beta2
						0.823529	0.0294118		0.176471		0.970588	0.145329	0.0285467	17	17	0.928899	0.862854	-1.88951	3.57024		0.649581	0.167777	3.14159	6.28319	2.50663	0.398942	0.259146	0.0671564	0.0669332	0.00448005		14.9901	1.14166	0.0761608		0.109838	1.3382

## Sheet: tval_sev
	m_nsig	s_nsig	m_sig	s_sig	tval_r
	3.88235	0.781213	4.52941	1.00733	-2.09287
Group Statistics
	signal	N	Mean	Std. Deviation	Std. Error Mean
Current Case Severity	0	17	3.88235	0.781213	0.189472
	1	17	4.52941	1.00733	0.244312
Independent Samples Test
		Levene's Test for Equality of Variances		t-test for Equality of Means
		F	Sig.	t	df	Sig. (2-tailed)	Mean Difference	Std. Error Difference	95% Confidence Interval of the Difference
									Lower	Upper
Current Case Severity	Equal variances assumed	2.00149	0.166802	-2.09287	32	0.0443761	-0.647059	0.309173	-1.27682	-0.0172931
	Equal variances not assumed			-2.09287	30.1337	0.0448819	-0.647059	0.309173	-1.27836	-0.0157598

## Sheet: tval_dis
	m_nsig	s_nsig	m_sig	s_sig	tval_r
	4.23529	0.970143	4.82353	1.18508	-1.58362
Group Statistics
	signal	N	Mean	Std. Deviation	Std. Error Mean
Risk of Future Disability	0	17	4.23529	0.970143	0.235294
	1	17	4.82353	1.18508	0.287424
Independent Samples Test
		Levene's Test for Equality of Variances		t-test for Equality of Means
		F	Sig.	t	df	Sig. (2-tailed)	Mean Difference	Std. Error Difference	95% Confidence Interval of the Difference
									Lower	Upper
Risk of Future Disability	Equal variances assumed	2.83819	0.101778	-1.58362	32	0.123116	-0.588235	0.371451	-1.34486	0.168385
	Equal variances not assumed			-1.58362	30.7988	0.123497	-0.588235	0.371451	-1.34602	0.169545

## Sheet: tval_medication
	m_nsig	s_nsig	m_sig	s_sig	tval_r
	2.76471	0.437237	4.17647	0.808957	-6.33005
Group Statistics
	signal	N	Mean	Std. Deviation	Std. Error Mean
Recommendation for Step 3 Pain Relief Medication	0	17	2.76471	0.437237	0.106046
	1	17	4.17647	0.808957	0.196201
Independent Samples Test
		Levene's Test for Equality of Variances		t-test for Equality of Means
		F	Sig.	t	df	Sig. (2-tailed)	Mean Difference	Std. Error Difference	95% Confidence Interval of the Difference
									Lower	Upper
Recommendation for Step 3 Pain Relief Medication	Equal variances assumed	3.08929	0.0883732	-6.33005	32	4.18908e-07	-1.41176	0.223026	-1.86605	-0.957476
	Equal variances not assumed			-6.33005	24.6132	1.35609e-06	-1.41176	0.223026	-1.87146	-0.952068

## Sheet: correl
	r_sig_sev	r_sig_dis	r_sig_decmedication	r_sig_meds	g_sev	g_dis	g_decision medication	g_meds
	0.346984	0.269582	0.745644	0.83666	0.553659	0.422057	0.975658	0.946584
Correlations
		signal	Current Case Severity	Risk of Future Disability	Recommendation for Step 3 Pain Relief Medication	medication	pred_e_p1	p_sev_p1	p_dis_p1	p_medica_p1	p_med_p1
signal	Pearson Correlation	1	0.346984	0.269582	0.745644	0.83666	0.811956	0.449547	0.342692	0.792191	0.768584
	Sig. (2-tailed)		0.0443761	0.123116	4.18908e-07	7.11283e-10	5.60513e-09	0.00764615	0.0472545	2.38026e-08	1.10693e-07
	N	34	34	34	34	34	34	34	34	34	34
Current Case Severity	Pearson Correlation	0.346984	1	0.673493	0.523333	0.456198	0.460902	0.832465	0.675172	0.5926	0.609277
	Sig. (2-tailed)	0.0443761		1.26949e-05	0.00149344	0.00669348	0.00608267	1.03363e-09	1.18524e-05	0.000221875	0.000131101
	N	34	34	34	34	34	34	34	34	34	34
Risk of Future Disability	Pearson Correlation	0.269582	0.673493	1	0.442227	0.415654	0.315613	0.606501	0.747796	0.433065	0.479253
	Sig. (2-tailed)	0.123116	1.26949e-05		0.00882609	0.0144949	0.0690218	0.000143393	3.71957e-07	0.0105179	0.00413419
	N	34	34	34	34	34	34	34	34	34	34
Recommendation for Step 3 Pain Relief Medication	Pearson Correlation	0.745644	0.523333	0.442227	1	0.846654	0.873964	0.637663	0.518759	0.895769	0.885914
	Sig. (2-tailed)	4.18908e-07	0.00149344	0.00882609		2.79434e-10	1.48837e-11	4.98566e-05	0.00167053	8.37974e-13	3.30549e-12
	N	34	34	34	34	34	34	34	34	34	34
medication	Pearson Correlation	0.83666	0.456198	0.415654	0.846654	1	0.731727	0.565769	0.495418	0.764514	0.773019
	Sig. (2-tailed)	7.11283e-10	0.00669348	0.0144949	2.79434e-10		8.79088e-07	0.000488136	0.00289036	1.41692e-07	8.41e-08
	N	34	34	34	34	34	34	34	34	34	34
pred_e_p1	Pearson Correlation	0.811956	0.460902	0.315613	0.873964	0.731727	1	0.553659	0.422057	0.975658	0.946584
	Sig. (2-tailed)	5.60513e-09	0.00608267	0.0690218	1.48837e-11	8.79088e-07		0.000681912	0.0129063	1.17241e-22	2.75081e-17
	N	34	34	34	34	34	34	34	34	34	34
p_sev_p1	Pearson Correlation	0.449547	0.832465	0.606501	0.637663	0.565769	0.553659	1	0.811051	0.711861	0.731895
	Sig. (2-tailed)	0.00764615	1.03363e-09	0.000143393	4.98566e-05	0.000488136	0.000681912		6.0103e-09	2.34967e-06	8.71505e-07
	N	34	34	34	34	34	34	34	34	34	34
p_dis_p1	Pearson Correlation	0.342692	0.675172	0.747796	0.518759	0.495418	0.422057	0.811051	1	0.579121	0.640887
	Sig. (2-tailed)	0.0472545	1.18524e-05	3.71957e-07	0.00167053	0.00289036	0.0129063	6.0103e-09		0.000332534	4.43972e-05
	N	34	34	34	34	34	34	34	34	34	34
p_medica_p1	Pearson Correlation	0.792191	0.5926	0.433065	0.895769	0.764514	0.975658	0.711861	0.579121	1	0.988998
	Sig. (2-tailed)	2.38026e-08	0.000221875	0.0105179	8.37974e-13	1.41692e-07	1.17241e-22	2.34967e-06	0.000332534		3.90814e-28
	N	34	34	34	34	34	34	34	34	34	34
p_med_p1	Pearson Correlation	0.768584	0.609277	0.479253	0.885914	0.773019	0.946584	0.731895	0.640887	0.988998	1
	Sig. (2-tailed)	1.10693e-07	0.000131101	0.00413419	3.30549e-12	8.41e-08	2.75081e-17	8.71505e-07	4.43972e-05	3.90814e-28
	N	34	34	34	34	34	34	34	34	34	34
*	Correlation is significant at the 0.05 level (2-tailed).
**	Correlation is significant at the 0.01 level (2-tailed).
