# Supplementary material for: Judgement analysis of case severity and future risk of disability regarding chronic low back pain by general practitioners in Ireland
Source: PLoS One. 2018 Mar 26;13(3):e0194387. doi: 10.1371/journal.pone.0194387 (PMC5868792; doi:10.1371/journal.pone.0194387)
Supplement: S2 Data — (ZIP) [file pone.0194387.s002.zip › P39 Summary Sheet minus repeats.xls]

## Sheet: summary
partic	mul_r_sev	sev_mobility	sev_selfesteem	sev_sleep	sev_motivation	sev_painrightnow	mul_r_dis	dis_mobility	dis_selfesteem	dis_sleep	dis_motivation	dis_painrightnow	mul_r_medica	medic_mobility	medic_selfesteem	medic_sleep	medic_motivation	medic_painrightnow	mul_r_meds	meds_mobility	meds_selfesteem	meds_sleep	meds_motivation	meds_painrightnow	d	SE_d	beta	SE_beta	Z(fa)	NFA	NH	m_sigsev	s_sigsev	m_nsigsev	s_nsigsev	tval_rsev	m_sigdis	s_sigdis	m_nsigdis	s_nsigdis	tval_rdis	m_sigmed	s_sigmed	m_nsigmed	s_nsigmed	tval_rmed	r_sig_sev	r_sig_dis	r_sig_decmedication
p39	0.707654	45.1273	3.53656	17.5424	1.63492	32.1588	0.67455	16.0438	16.5115	30.258	35.1982	1.98854	0.706907	1.44442	8.25175e-07	13.3335	2.35579	82.8663	0.750183	5.16928e-05	2.17039	1.6813	0.0479037	96.1004	2.75156	0.393661	0.59458	0.283053	1.18683	2	16	3.47059	0.874475	4.17647	0.727607	-2.55841	3.52941	0.71743	3.88235	0.857493	-1.30158	3.05882	0.658653	4.05882	0.428746	-5.24631	0.412082	0.224231	0.68
[truncated: 5 more columns]

## Sheet: ja_sev
partic	mul_r_sev	sev_mobility	sev_selfesteem	sev_sleep	sev_motivation	sev_painrightnow
p39	0.707654	45.1273	3.53656	17.5424	1.63492	32.1588
Model Summary(b)
Model	R	R Square	Adjusted R Square	Std. Error of the Estimate
1	0.707654	0.500774	0.411627	0.66685
a	Predictors: (Constant), Pain Right Now, Motivation, Self esteem, Mobility, Sleep
b	Dependent Variable: Current Case Severity
Coefficients(a)
Model		Unstandardized Coefficients		Standardized Coefficients	t	Sig.	Correlations
		B	Std. Error	Beta			Zero-order	Partial	Part	sr_sq	RW_u
1	(Constant)	0.398085	0.737119		0.540056	0.593428
	Mobility	0.0201526	0.00546618	0.504717	3.68678	0.000966658	0.426783	0.571663	0.492285	0.242344	45.1273
	Self esteem	0.00615096	0.00595971	0.140873	1.03209	0.310862	0.163118	0.191439	0.137812	0.0189922	3.53656
	Sleep	0.0147792	0.00642954	0.320454	2.29865	0.0291992	0.304455	0.398433	0.306932	0.094207	17.5424
	Motivation	0.00444213	0.00633018	0.0980926	0.701739	0.488634	0.0749768	0.131465	0.0937012	0.00877991	1.63492
	Pain Right Now	0.0228111	0.00732942	0.420541	3.11227	0.00424718	0.374451	0.506974	0.415572	0.1727	32.1588
a	Dependent Variable: Current Case Severity									0.537024

## Sheet: ja_dis
partic	mul_r_dis	dis_mobility	dis_selfesteem	dis_sleep	dis_motivation	dis_painrightnow
p39	0.67455	16.0438	16.5115	30.258	35.1982	1.98854
Model Summary(b)
Model	R	R Square	Adjusted R Square	Std. Error of the Estimate
1	0.67455	0.455018	0.3577	0.64022
a	Predictors: (Constant), Pain Right Now, Motivation, Self esteem, Mobility, Sleep
b	Dependent Variable: Risk of Future Disability
Coefficients(a)
Model		Unstandardized Coefficients		Standardized Coefficients	t	Sig.	Correlations
		B	Std. Error	Beta			Zero-order	Partial	Part	sr_sq	RW_u
1	(Constant)	0.575857	0.707683		0.813722	0.42267
	Mobility	0.0105434	0.00524789	0.287367	2.00906	0.0542597	0.286854	0.354954	0.280289	0.0785619	16.0438
	Self esteem	0.0116616	0.00572171	0.290661	2.03813	0.0510828	0.284434	0.359431	0.284345	0.0808518	16.5115
	Sleep	0.017031	0.00617278	0.401881	2.75906	0.0101013	0.326834	0.462338	0.384922	0.148165	30.258
	Motivation	0.0180849	0.00607739	0.434613	2.97577	0.00596383	0.34347	0.490174	0.415157	0.172355	35.1982
	Pain Right Now	0.00497711	0.00703672	0.0998575	0.707305	0.485223	0.0930015	0.13249	0.0986777	0.00973729	1.98854
a	Dependent Variable: Risk of Future Disability									0.489671

## Sheet: ja_medication
partic	mul_r_medica	medic_mobility	medic_selfesteem	medic_sleep	medic_motivation	medic_painrightnow
p39	0.706907	1.44442	8.25175e-07	13.3335	2.35579	82.8663
Model Summary(b)
Model	R	R Square	Adjusted R Square	Std. Error of the Estimate
1	0.706907	0.499717	0.410381	0.573099
a	Predictors: (Constant), Pain Right Now, Motivation, Self esteem, Mobility, Sleep
b	Dependent Variable: Recommendation for Step 3 Pain Relief Medication
Coefficients(a)
Model		Unstandardized Coefficients		Standardized Coefficients	t	Sig.	Correlations
		B	Std. Error	Beta			Zero-order	Partial	Part	sr_sq	RW_u
1	(Constant)	1.12814	0.633489		1.78084	0.0857916
	Mobility	0.00298436	0.0046977	0.0870615	0.635281	0.530403	-0.00285199	0.119201	0.084917	0.0072109	1.44442
	Self esteem	2.45934e-06	0.00512184	6.56089e-05	0.000480167	0.99962	0.069212	9.0743e-05	6.41832e-05	4.11948e-09	8.25175e-07
	Sleep	0.0106653	0.00552562	0.269367	1.93015	0.0637747	0.265184	0.342679	0.258	0.066564	13.3335
	Motivation	0.00441372	0.00544023	0.113529	0.811311	0.424031	0.0501985	0.151552	0.108447	0.0117607	2.35579
	Pain Right Now	0.0303095	0.00629899	0.650877	4.81181	4.63946e-05	0.649631	0.672776	0.643187	0.413689	82.8663
a	Dependent Variable: Recommendation for Step 3 Pain Relief Medication									0.499225

## Sheet: ja_meds
partic	mul_r_meds	meds_mobility	meds_selfesteem	meds_sleep	meds_motivation	meds_painrightnow
p39	0.750183	5.16928e-05	2.17039	1.6813	0.0479037	96.1004
Model Summary(b)
Model	R	R Square	Adjusted R Square	Std. Error of the Estimate
1	0.750183	0.562774	0.484698	0.363689
a	Predictors: (Constant), Pain Right Now, Motivation, Self esteem, Mobility, Sleep
b	Dependent Variable: medication
Coefficients(a)
Model		Unstandardized Coefficients		Standardized Coefficients	t	Sig.	Correlations
		B	Std. Error	Beta			Zero-order	Partial	Part	sr_sq	RW_u
1	(Constant)	-0.614091	0.402013		-1.52754	0.137845
	Mobility	-1.27936e-05	0.00298117	-0.000549809	-0.00429147	0.996606	-0.100995	-0.000811012	-0.000536266	2.87581e-07	5.16928e-05
	Self esteem	-0.00285817	0.00325033	-0.112325	-0.879347	0.386698	-0.0406422	-0.163933	-0.109884	0.0120745	2.17039
	Sleep	0.00271391	0.00350657	0.100975	0.773951	0.445446	0.120761	0.144723	0.0967136	0.00935352	1.6813
	Motivation	-0.000451019	0.00345238	-0.01709	-0.13064	0.896994	-0.0401361	-0.0246811	-0.0163249	0.000266501	0.0479037
	Pain Right Now	0.0233898	0.00399735	0.739928	5.85132	2.7323e-06	0.736928	0.741697	0.731186	0.534633	96.1004
a	Dependent Variable: medication									0.556327

## Sheet: sdt
d	SE_d	beta	SE_beta	Z(fa)	NFA	NH	n_sigs	n_nsigs
2.75156	0.393661	0.59458	0.283053	1.18683	2	16	17	17
medication * signal Crosstabulation
			signal		Total	hits	fa	Z(fa)	n_sigs	n_nsigs
			0	1		0.941176	0.117647	1.18683	17	17
medication	0	Count	15	1	16
		% within signal	88.2353	5.88235	47.0588
	1	Count	2	16	18
		% within signal	11.7647	94.1176	52.9412			-0.5199
Total		Count	17	17	34
		% within signal	100	100	100
						P1(hit)	P2 (FA)		1-P1		1-P2	P1(1-P1)	P2(1-P2)	N1	N2	Z1	(Z1)sqd	Z2	(Z2)sqd		exp z1	exp z2	pi	2*pi	sqrt 2pi	1/sqrt 2pi	omega 1	om1 sqd	omega 2	om2 sqd		beta sqd	omsq1*n1	omsq2*n2		SE beta1	SE beta2
						0.941176	0.117647		0.0588235		0.882353	0.0553633	0.103806	17	17	1.56473	2.44837	-1.18683	1.40857		0.293997	0.494462	3.14159	6.28319	2.50663	0.398942	0.117288	0.0137565	0.197262	0.0389122		0.353526	0.23386	0.661508		0.57962	0.221038

## Sheet: tval_sev
	m_sig	s_sig	m_nsig	s_nsig	tval_r
	3.47059	0.874475	4.17647	0.727607	-2.55841
Group Statistics
	signal	N	Mean	Std. Deviation	Std. Error Mean
Current Case Severity	0	17	3.47059	0.874475	0.212091
	1	17	4.17647	0.727607	0.176471
Independent Samples Test
		Levene's Test for Equality of Variances		t-test for Equality of Means
		F	Sig.	t	df	Sig. (2-tailed)	Mean Difference	Std. Error Difference	95% Confidence Interval of the Difference
									Lower	Upper
Current Case Severity	Equal variances assumed	1.8048	0.188583	-2.55841	32	0.0154501	-0.705882	0.275907	-1.26789	-0.143879
	Equal variances not assumed			-2.55841	30.976	0.0156252	-0.705882	0.275907	-1.26862	-0.143149

## Sheet: tval_dis
	m_sig	s_sig	m_nsig	s_nsig	tval_r
	3.52941	0.71743	3.88235	0.857493	-1.30158
Group Statistics
	signal	N	Mean	Std. Deviation	Std. Error Mean
Risk of Future Disability	0	17	3.52941	0.71743	0.174002
	1	17	3.88235	0.857493	0.207973
Independent Samples Test
		Levene's Test for Equality of Variances		t-test for Equality of Means
		F	Sig.	t	df	Sig. (2-tailed)	Mean Difference	Std. Error Difference	95% Confidence Interval of the Difference
									Lower	Upper
Risk of Future Disability	Equal variances assumed	0.00187266	0.965752	-1.30158	32	0.202352	-0.352941	0.271163	-0.905282	0.1994
	Equal variances not assumed			-1.30158	31.0336	0.202639	-0.352941	0.271163	-0.905958	0.200075

## Sheet: tval_medication
	m_sig	s_sig	m_nsig	s_nsig	tval_r
	3.05882	0.658653	4.05882	0.428746	-5.24631
Group Statistics
	signal	N	Mean	Std. Deviation	Std. Error Mean
Recommendation for Step 3 Pain Relief Medication	0	17	3.05882	0.658653	0.159747
	1	17	4.05882	0.428746	0.103986
Independent Samples Test
		Levene's Test for Equality of Variances		t-test for Equality of Means
		F	Sig.	t	df	Sig. (2-tailed)	Mean Difference	Std. Error Difference	95% Confidence Interval of the Difference
									Lower	Upper
Recommendation for Step 3 Pain Relief Medication	Equal variances assumed	0.530701	0.47161	-5.24631	32	9.70507e-06	-1	0.19061	-1.38826	-0.61174
	Equal variances not assumed			-5.24631	27.4954	1.49112e-05	-1	0.19061	-1.39077	-0.60923

## Sheet: correl
	r_sig_sev	r_sig_dis	r_sig_decmedication	r_sig_meds	g_sev	g_dis	g_decision medication	g_meds
	0.412082	0.224231	0.68	0.824958	0.578248	0.13346	0.911635	0.979799
Correlations
		signal	Current Case Severity	Risk of Future Disability	Recommendation for Step 3 Pain Relief Medication	medication	pred_e_p1	p_sev_p1	p_dis_p1	p_medica_p1	p_med_p1
signal	Pearson Correlation	1	0.412082	0.224231	0.68	0.824958	0.811956	0.469512	0.108364	0.740207	0.795554
	Sig. (2-tailed)		0.0154501	0.202352	9.70507e-06	1.96813e-09	5.60513e-09	0.00508787	0.541842	5.62703e-07	1.88198e-08
	N	34	34	34	34	34	34	34	34	34	34
Current Case Severity	Pearson Correlation	0.412082	1	0.664776	0.623617	0.493737	0.4092	0.707654	0.537229	0.525403	0.383867
	Sig. (2-tailed)	0.0154501		1.80067e-05	8.13993e-05	0.00300238	0.0162588	2.86383e-06	0.0010523	0.0014189	0.0250108
	N	34	34	34	34	34	34	34	34	34	34
Risk of Future Disability	Pearson Correlation	0.224231	0.664776	1	0.487328	0.321514	0.0900255	0.512097	0.67455	0.300687	0.0850991
	Sig. (2-tailed)	0.202352	1.80067e-05		0.0034648	0.0637126	0.612625	0.00196119	1.21582e-05	0.0839969	0.632282
	N	34	34	34	34	34	34	34	34	34	34
Recommendation for Step 3 Pain Relief Medication	Pearson Correlation	0.68	0.623617	0.487328	1	0.876812	0.644441	0.524848	0.31511	0.706907	0.66494
	Sig. (2-tailed)	9.70507e-06	8.13993e-05	0.0034648		1.05465e-11	3.90102e-05	0.00143856	0.0694898	2.96523e-06	1.78905e-05
	N	34	34	34	34	34	34	34	34	34	34
medication	Pearson Correlation	0.824958	0.493737	0.321514	0.876812	1	0.735029	0.406937	0.0946406	0.705647	0.750183
	Sig. (2-tailed)	1.96813e-09	0.00300238	0.0637126	1.05465e-11		7.40392e-07	0.0169182	0.594448	3.14354e-06	3.25578e-07
	N	34	34	34	34	34	34	34	34	34	34
pred_e_p1	Pearson Correlation	0.811956	0.4092	0.0900255	0.644441	0.735029	1	0.578248	0.13346	0.911635	0.979799
	Sig. (2-tailed)	5.60513e-09	0.0162588	0.612625	3.90102e-05	7.40392e-07		0.000341155	0.45177	6.70789e-14	6.11063e-24
	N	34	34	34	34	34	34	34	34	34	34
p_sev_p1	Pearson Correlation	0.469512	0.707654	0.512097	0.524848	0.406937	0.578248	1	0.759168	0.742457	0.542451
	Sig. (2-tailed)	0.00508787	2.86383e-06	0.00196119	0.00143856	0.0169182	0.000341155		1.94542e-07	4.98443e-07	0.000918958
	N	34	34	34	34	34	34	34	34	34	34
p_dis_p1	Pearson Correlation	0.108364	0.537229	0.67455	0.31511	0.0946406	0.13346	0.759168	1	0.445759	0.126157
	Sig. (2-tailed)	0.541842	0.0010523	1.21582e-05	0.0694898	0.594448	0.45177	1.94542e-07		0.00823874	0.477117
	N	34	34	34	34	34	34	34	34	34	34
p_medica_p1	Pearson Correlation	0.740207	0.525403	0.300687	0.706907	0.705647	0.911635	0.742457	0.445759	1	0.940633
	Sig. (2-tailed)	5.62703e-07	0.0014189	0.0839969	2.96523e-06	3.14354e-06	6.70789e-14	4.98443e-07	0.00823874		1.4278e-16
	N	34	34	34	34	34	34	34	34	34	34
p_med_p1	Pearson Correlation	0.795554	0.383867	0.0850991	0.66494	0.750183	0.979799	0.542451	0.126157	0.940633	1
	Sig. (2-tailed)	1.88198e-08	0.0250108	0.632282	1.78905e-05	3.25578e-07	6.11063e-24	0.000918958	0.477117	1.4278e-16
	N	34	34	34	34	34	34	34	34	34	34
*	Correlation is significant at the 0.05 level (2-tailed).
**	Correlation is significant at the 0.01 level (2-tailed).
