# Supplementary material for: Judgement analysis of case severity and future risk of disability regarding chronic low back pain by general practitioners in Ireland
Source: PLoS One. 2018 Mar 26;13(3):e0194387. doi: 10.1371/journal.pone.0194387 (PMC5868792; doi:10.1371/journal.pone.0194387)
Supplement: S2 Data — (ZIP) [file pone.0194387.s002.zip › P4_summary_without_repeats.xls]

## Sheet: summary
partic	mul_r_sev	sev_mobility	sev_selfesteem	sev_sleep	sev_motivation	sev_painrightnow	mul_r_dis	dis_mobility	dis_selfesteem	dis_sleep	dis_motivation	dis_painrightnow	mul_r_medica	medic_mobility	medic_selfesteem	medic_sleep	medic_motivation	medic_painrightnow	mul_r_meds	meds_mobility	meds_selfesteem	meds_sleep	meds_motivation	meds_painrightnow	d	SE_d	beta	SE_beta	Z(fa)	NFA	NH	m_sigsev	s_sigsev	m_nsigsev	s_nsigsev	tval_rsev	m_sigdis	s_sigdis	m_nsigdis	s_nsigdis	tval_rdis	m_sigmed	s_sigmed	m_nsigmed	s_nsigmed	tval_rmed	r_sig_sev	r_sig_dis	r_sig_decmedication
p1	0.833	22.3059	0.727482	0.267019	0.829775	75.8698	0.801	43.0567	0.0209124	2.62943	0.67741	53.6155	0.849	5.72324	0.530135	0.644336	0.426133	92.6762	0.758	0.705954	1.04498	9.53693	5.29312	83.419	2.63445	0.449633	5.43718	41.768	1.95996	0	15	3.05	0.759155	4.6	1.0463	-5.36231	3.15	0.812728	4.15	0.74516	-4.05589	2.15	0.812728	4.2	0.894427	-7.58602	.651**	.589**	.795**
[truncated: 8 more columns]

## Sheet: ja_sev
partic	mul_r_sev	sev_mobility	sev_selfesteem	sev_sleep	sev_motivation	sev_painrightnow
p1	0.833	22.3059	0.727482	0.267019	0.829775	75.8698
Model Summary(b)
Model	R	R Square	Adjusted R Square	Std. Error of the Estimate
1	0.833	0.693395	0.648307	0.709201
a	Predictors: (Constant), Pain Right Now, Self esteem, Mobility, Motivation, Sleep
b	Dependent Variable: Current Case Severity
Coefficients(a)
Model		Unstandardized Coefficients		Standardized Coefficients	t	Sig.	Correlations
		B	Std. Error	Beta			Zero-order	Partial	Part	sr_sq	RW_u
1	(Constant)	-0.698788	0.715834	0	-0.976187	0.335867	0	0	0
	Mobility	0.0226696	0.00526419	0.418714	4.30637	0.000133461	0.310601	0.594082	0.408942	0.167233	22.3059
	Self esteem	0.00453421	0.00583027	0.0772626	0.777701	0.442123	0.069155	0.132204	0.0738521	0.00545413	0.727482
	Sleep	-0.00298534	0.00633608	-0.0476441	-0.471164	0.640533	-0.0246311	-0.0805415	-0.0447427	0.00200191	0.267019
	Motivation	0.00536323	0.00645721	0.0830819	0.830581	0.412005	0.181016	0.14102	0.0788736	0.00622105	0.829775
	Pain Right Now	0.0594992	0.00749161	0.767906	7.94212	2.98187e-09	0.705538	0.806079	0.754199	0.568816	75.8698
a	Dependent Variable: Current Case Severity									0.749727

## Sheet: ja_dis
partic	mul_r_dis	dis_mobility	dis_selfesteem	dis_sleep	dis_motivation	dis_painrightnow
p1	0.801	43.0567	0.0209124	2.62943	0.67741	53.6155
Model Summary(b)
Model	R	R Square	Adjusted R Square	Std. Error of the Estimate
1	0.801	0.641504	0.588784	0.590768
a	Predictors: (Constant), Pain Right Now, Self esteem, Mobility, Motivation, Sleep
b	Dependent Variable: Risk of Future Disability
Coefficients(a)
Model		Unstandardized Coefficients		Standardized Coefficients	t	Sig.	Correlations
		B	Std. Error	Beta			Zero-order	Partial	Part	sr_sq	RW_u
1	(Constant)	1.02368	0.596293	0	1.71673	0.0951264	0	0	0
	Mobility	0.0243574	0.00438509	0.583996	5.55458	3.26709e-06	0.47246	0.689739	0.570367	0.325318	43.0567
	Self esteem	-0.000594523	0.00485664	-0.0131505	-0.122415	0.903291	-0.0130437	-0.0209893	-0.01257	0.000158005	0.0209124
	Sleep	-0.00724485	0.00527798	-0.15009	-1.37266	0.178847	-0.114988	-0.229145	-0.14095	0.0198668	2.62943
	Motivation	-0.00374756	0.00537888	-0.0753588	-0.696717	0.490716	0.0748197	-0.118642	-0.0715417	0.00511822	0.67741
	Pain Right Now	0.038681	0.00624054	0.648038	6.19835	4.76579e-07	0.545951	0.728363	0.636471	0.405096	53.6155
a	Dependent Variable: Risk of Future Disability									0.755557

## Sheet: ja_medication
partic	mul_r_medica	medic_mobility	medic_selfesteem	medic_sleep	medic_motivation	medic_painrightnow
p1	0.849	5.72324	0.530135	0.644336	0.426133	92.6762
Model Summary(b)
Model	R	R Square	Adjusted R Square	Std. Error of the Estimate
1	0.849	0.720984	0.679952	0.756702
a	Predictors: (Constant), Pain Right Now, Self esteem, Mobility, Motivation, Sleep
b	Dependent Variable: Recommendation for Step 3 Pain Relief Medication
Coefficients(a)
Model		Unstandardized Coefficients		Standardized Coefficients	t	Sig.	Correlations
		B	Std. Error	Beta			Zero-order	Partial	Part	sr_sq	RW_u
1	(Constant)	-1.41824	0.763779	0	-1.85688	0.07201	0	0	0
	Mobility	0.0127584	0.00561678	0.210688	2.27148	0.029565	0.0807339	0.362985	0.205771	0.0423415	5.72324
	Self esteem	-0.00430055	0.00622077	-0.0655182	-0.691322	0.494057	-0.0477183	-0.117736	-0.0626261	0.00392203	0.530135
	Sleep	0.00515252	0.00676046	0.0735199	0.762155	0.451223	0.0672207	0.129606	0.0690428	0.00476691	0.644336
	Motivation	0.00427032	0.0068897	0.0591438	0.619812	0.539514	0.132039	0.105701	0.0561481	0.00315261	0.426133
	Pain Right Now	0.0730636	0.00799338	0.843078	9.14052	1.10604e-10	0.816172	0.843065	0.82803	0.685634	92.6762
a	Dependent Variable: Recommendation for Step 3 Pain Relief Medication									0.739817

## Sheet: ja_meds
partic	mul_r_meds	meds_mobility	meds_selfesteem	meds_sleep	meds_motivation	meds_painrightnow
p1	0.758	0.705954	1.04498	9.53693	5.29312	83.419
Model Summary(b)
Model	R	R Square	Adjusted R Square	Std. Error of the Estimate
1	0.758	0.575053	0.512561	0.342305
a	Predictors: (Constant), Pain Right Now, Self esteem, Mobility, Motivation, Sleep
b	Dependent Variable: Medication
Coefficients(a)
Model		Unstandardized Coefficients		Standardized Coefficients	t	Sig.	Correlations
		B	Std. Error	Beta			Zero-order	Partial	Part	sr_sq	RW_u
1	(Constant)	-1.27557	0.345506	0	-3.6919	0.000775495	0	0	0
	Mobility	0.0014279	0.00254083	0.0643291	0.561984	0.577813	-0.0292999	0.0959349	0.0628278	0.00394733	0.705954
	Self esteem	-0.00192408	0.00281405	-0.0799696	-0.683739	0.498774	-0.0439499	-0.116462	-0.0764396	0.00584301	1.04498
	Sleep	0.0063169	0.00305819	0.245898	2.06557	0.0465585	0.200376	0.333911	0.230923	0.0533255	9.53693
	Motivation	0.00479601	0.00311665	0.181215	1.53883	0.133101	0.18632	0.255171	0.172036	0.0295964	5.29312
	Pain Right Now	0.0220895	0.00361592	0.695373	6.10897	6.2207e-07	0.705216	0.723376	0.682961	0.466435	83.419
a	Dependent Variable: Medication									0.559148

## Sheet: sdt
d	SE_d	beta	SE_beta	Z(fa)	NFA	NH	n_sigs	n_nsigs
2.63445	0.449633	5.43718	41.768	1.95996	0	15	20	20
Medication * signal Crosstabulation
			signal		Total	hits	fa	Z(fa)	n_sigs	n_nsigs
			0	0		0.75	0	1.95996	20	20
Medication	0	Count	20	5	25
		% within signal	1	0.25	0.625
	1	Count	0	15	15
		% within signal	0	0.75	0.375			1.69326
Total		Count	20	20	40
		% within signal	1	1	1
						P1(hit)	P2 (FA)		1-P1		1-P2	P1(1-P1)	P2(1-P2)	N1	N2	Z1	(Z1)sqd	Z2	(Z2)sqd		exp z1	exp z2	pi	2*pi	sqrt 2pi	1/sqrt 2pi	omega 1	om1 sqd	omega 2	om2 sqd		beta sqd	omsq1*n1	omsq2*n2		SE beta1	SE beta2
						0.75	0.025		0.25		0.975	0.1875	0.024375	20	20	0.67449	0.454936	-1.95996	3.84146		0.796548	0.1465	3.14159	6.28319	2.50663	0.398942	0.317777	0.100982	0.0584451	0.00341583		29.563	2.01964	0.0683165		0.0422356	1.37061

## Sheet: tval_sev
	m_sig	s_sig	m_nsig	s_nsig	tval_r
	3.05	0.759155	4.6	1.0463	-5.36231
Group Statistics
	signal	N	Mean	Std. Deviation	Std. Error Mean
Current Case Severity	.00	20	3.05	0.759155	0.169752
	1.00	20	4.6	1.0463	0.233959
Independent Samples Test
		Levene's Test for Equality of Variances		t-test for Equality of Means
		F	Sig.	t	df	Sig. (2-tailed)	Mean Difference	Std. Error Difference	95% Confidence Interval of the Difference
									Lower	Upper
Current Case Severity	Equal variances assumed	3.74007	0.0605957	-5.36231	38	4.26079e-06	-1.55	0.289055	-2.13516	-0.964839
	Equal variances not assumed	0	0	-5.36231	34.6637	5.50189e-06	-1.55	0.289055	-2.13702	-0.962984

## Sheet: tval_dis
	m_sig	s_sig	m_nsig	s_nsig	tval_r
	3.15	0.812728	4.15	0.74516	-4.05589
Group Statistics
	signal	N	Mean	Std. Deviation	Std. Error Mean
Risk of Future Disability	.00	20	3.15	0.812728	0.181731
	1.00	20	4.15	0.74516	0.166623
Independent Samples Test
		Levene's Test for Equality of Variances		t-test for Equality of Means
		F	Sig.	t	df	Sig. (2-tailed)	Mean Difference	Std. Error Difference	95% Confidence Interval of the Difference
									Lower	Upper
Risk of Future Disability	Equal variances assumed	1.09473	0.302036	-4.05589	38	0.000239155	-1	0.246555	-1.49912	-0.500875
	Equal variances not assumed	0	0	-4.05589	37.7173	0.000241386	-1	0.246555	-1.49925	-0.500752

## Sheet: tval_medication
	m_sig	s_sig	m_nsig	s_nsig	tval_r
	2.15	0.812728	4.2	0.894427	-7.58602
Group Statistics
	signal	N	Mean	Std. Deviation	Std. Error Mean
Recommendation for Step 3 Pain Relief Medication	0	20	2.15	0.812728	0.181731
	1	20	4.2	0.894427	0.2
Independent Samples Test
		Levene's Test for Equality of Variances		t-test for Equality of Means
		F	Sig.	t	df	Sig. (2-tailed)	Mean Difference	Std. Error Difference	95% Confidence Interval of the Difference
									Lower	Upper
Recommendation for Step 3 Pain Relief Medication	Equal variances assumed	0.181192	0.672752	-7.58602	38	4.01863e-09	-2.05	0.270234	-2.59706	-1.50294
	Equal variances not assumed	0	0	-7.58602	37.6566	4.25805e-09	-2.05	0.270234	-2.59722	-1.50278

## Sheet: correl
	r_sig_sev	r_sig_dis	r_sig_decmedication	r_sig_meds	g_sev	g_dis	g_decision medication	g_meds
	.651**	.589**	.795**	.739**	.911**	.807**	.993**	.927**
Correlations
		signal	Current Case Severity	Risk of Future Disability	Recommendation for Step 3 Pain Relief Medication	Medication	pred_e_p1	p_sev_p1	p_dis_p1	p_medica_p1	p_med_p1
signal	Pearson Correlation	1	.651**	.589**	.795**	.739**	.812**	.740**	.655**	.806**	.753**
	Sig. (2-tailed)	0	3.1164e-05	0.000247514	1.92277e-08	6.14806e-07	5.60513e-09	5.69573e-07	2.59728e-05	8.85967e-09	2.78026e-07
	N	34	34	34	34	34	34	34	34	34	34
Current Case Severity	Pearson Correlation	.651**	1	.720**	.710**	.593**	.767**	.841**	.794**	.763**	.706**
	Sig. (2-tailed)	3.1164e-05	0	1.56065e-06	2.55989e-06	0.000222358	1.22932e-07	4.5794e-10	2.12607e-08	1.56406e-07	3.14807e-06
	N	34	34	34	34	34	34	34	34	34	34
Risk of Future Disability	Pearson Correlation	.589**	.720**	1	.709**	.508**	.643**	.752**	.797**	.630**	.538**
	Sig. (2-tailed)	0.000247514	1.56065e-06	0	2.65004e-06	0.00218571	4.10979e-05	3.00744e-07	1.73562e-08	6.46835e-05	0.00102998
	N	34	34	34	34	34	34	34	34	34	34
Recommendation for Step 3 Pain Relief Medication	Pearson Correlation	.795**	.710**	.709**	1	.839**	.852**	.779**	.679**	.859**	.827**
	Sig. (2-tailed)	1.92277e-08	2.55989e-06	2.65004e-06	0	5.72497e-10	1.57681e-10	5.89926e-08	9.93872e-06	8.16725e-11	1.6212e-09
	N	34	34	34	34	34	34	34	34	34	34
Medication	Pearson Correlation	.739**	.593**	.508**	.839**	1	.678**	.613**	.494**	.704**	.731**
	Sig. (2-tailed)	6.14806e-07	0.000222358	0.00218571	5.72497e-10	0	1.04586e-05	0.000115098	0.00299072	3.32173e-06	8.97535e-07
	N	34	34	34	34	34	34	34	34	34	34
pred_e_p1	Pearson Correlation	.812**	.767**	.643**	.852**	.678**	1	.911**	.807**	.993**	.927**
	Sig. (2-tailed)	5.60513e-09	1.22932e-07	4.10979e-05	1.57681e-10	1.04586e-05	0	7.04032e-14	8.11959e-09	7.27325e-31	3.26977e-15
	N	34	34	34	34	34	34	34	34	34	34
p_sev_p1	Pearson Correlation	.740**	.841**	.752**	.779**	.613**	.911**	1	.943**	.907**	.839**
	Sig. (2-tailed)	5.69573e-07	4.5794e-10	3.00744e-07	5.89926e-08	0.000115098	7.04032e-14	0	6.81902e-17	1.5689e-13	5.98117e-10
	N	34	34	34	34	34	34	34	34	34	34
p_dis_p1	Pearson Correlation	.655**	.794**	.797**	.679**	.494**	.807**	.943**	1	.791**	.675**
	Sig. (2-tailed)	2.59728e-05	2.12607e-08	1.73562e-08	9.93872e-06	0.00299072	8.11959e-09	6.81902e-17	0	2.56185e-08	1.176e-05
	N	34	34	34	34	34	34	34	34	34	34
p_medica_p1	Pearson Correlation	.806**	.763**	.630**	.859**	.704**	.993**	.907**	.791**	1	.963**
	Sig. (2-tailed)	8.85967e-09	1.56406e-07	6.46835e-05	8.16725e-11	3.32173e-06	7.27325e-31	1.5689e-13	2.56185e-08	0	7.80039e-20
	N	34	34	34	34	34	34	34	34	34	34
p_med_p1	Pearson Correlation	.753**	.706**	.538**	.827**	.731**	.927**	.839**	.675**	.963**	1
	Sig. (2-tailed)	2.78026e-07	3.14807e-06	0.00102998	1.6212e-09	8.97535e-07	3.26977e-15	5.98117e-10	1.176e-05	7.80039e-20	0
	N	34	34	34	34	34	34	34	34	34	34
**	Correlation is significant at the 0.01 level (2-tailed).
*	Correlation is significant at the 0.05 level (2-tailed).

[truncated: 1 more sheets: corr_p29_dis]
