# Supplementary material for: Judgement analysis of case severity and future risk of disability regarding chronic low back pain by general practitioners in Ireland
Source: PLoS One. 2018 Mar 26;13(3):e0194387. doi: 10.1371/journal.pone.0194387 (PMC5868792; doi:10.1371/journal.pone.0194387)
Supplement: S2 Data — (ZIP) [file pone.0194387.s002.zip › P5 Summary Sheet minus repeats.xls]

## Sheet: summary
partic	mul_r_sev	sev_mobility	sev_selfesteem	sev_sleep	sev_motivation	sev_painrightnow	mul_r_dis	dis_mobility	dis_selfesteem	dis_sleep	dis_motivation	dis_painrightnow	mul_r_medica	medic_mobility	medic_selfesteem	medic_sleep	medic_motivation	medic_painrightnow	mul_r_meds	meds_mobility	meds_selfesteem	meds_sleep	meds_motivation	meds_painrightnow	d	SE_d	beta	SE_beta	Z(fa)	NFA	NH	m_nsigsev	s_nsigsev	m_sigsev	s_sigsev	tval_rsev	m_nsigdis	s_nsigdis	m_sigdis	s_sigdis	tval_rdis	m_nsigmed	s_nsigmed	m_sigmed	s_sigmed	tval_rmed	r_sig_sev	r_sig_dis	r_sig_decmedication
p5	0.780452	37.6	10.7125	13.0192	13.3984	25.2699	0.848705	23.5601	5.7085	11.8347	15.3044	43.5922	0.806582	5.26087	3.19911	16.8658	7.03808	67.6361	0.670831	1.0783	0.389499	34.905	2.6497	60.9774	1.63852	0.32932	3.39214	6.67528	1.56473	1	9	4.47059	1.17886	4.94118	0.826936	-1.34744	4.11765	0.857493	5.05882	0.826936	-3.25751	2.11765	0.857493	3.29412	0.848875	-4.02015	0.231714	0.499026	0.579284
[truncated: 5 more columns]

## Sheet: ja_sev
partic	mul_r_sev	sev_mobility	sev_selfesteem	sev_sleep	sev_motivation	sev_painrightnow
p5	0.780452	37.6	10.7125	13.0192	13.3984	25.2699
Model Summary(b)
Model	R	R Square	Adjusted R Square	Std. Error of the Estimate
1	0.780452	0.609106	0.539303	0.699599
a	Predictors: (Constant), Pain Right Now, Motivation, Self esteem, Mobility, Sleep
b	Dependent Variable: Current Case Severity
Coefficients(a)
Model		Unstandardized Coefficients		Standardized Coefficients	t	Sig.	Correlations
		B	Std. Error	Beta			Zero-order	Partial	Part	sr_sq	RW_u
1	(Constant)	-0.160622	0.773319		-0.207704	0.836963
	Mobility	0.023894	0.00573463	0.504737	4.16661	0.000268402	0.450519	0.618647	0.492304	0.242363	37.6
	Self esteem	0.0139053	0.00625239	0.268613	2.224	0.0343885	0.261789	0.387465	0.262776	0.0690512	10.7125
	Sleep	0.0165379	0.0067453	0.302451	2.45177	0.0207127	0.254866	0.420407	0.289688	0.0839194	13.0192
	Motivation	0.0165178	0.00664106	0.30765	2.48723	0.0191022	0.273856	0.425392	0.293878	0.086364	13.3984
	Pain Right Now	0.0262653	0.00768937	0.408417	3.41579	0.00196096	0.367408	0.542342	0.403591	0.162886	25.2699
a	Dependent Variable: Current Case Severity									0.644584

## Sheet: ja_dis
partic	mul_r_dis	dis_mobility	dis_selfesteem	dis_sleep	dis_motivation	dis_painrightnow
p5	0.848705	23.5601	5.7085	11.8347	15.3044	43.5922
Model Summary(b)
Model	R	R Square	Adjusted R Square	Std. Error of the Estimate
1	0.848705	0.7203	0.670354	0.549571
a	Predictors: (Constant), Pain Right Now, Motivation, Self esteem, Mobility, Sleep
b	Dependent Variable: Risk of Future Disability
Coefficients(a)
Model		Unstandardized Coefficients		Standardized Coefficients	t	Sig.	Correlations
		B	Std. Error	Beta			Zero-order	Partial	Part	sr_sq	RW_u
1	(Constant)	-0.323738	0.607482		-0.532918	0.598295
	Mobility	0.0191063	0.00450485	0.434604	4.24127	0.000219361	0.368891	0.62542	0.423899	0.179691	23.5601
	Self esteem	0.0102539	0.00491158	0.213293	2.0877	0.0460436	0.221665	0.367006	0.208658	0.0435381	5.7085
	Sleep	0.015928	0.00529878	0.313673	3.00598	0.0055349	0.257254	0.49394	0.300437	0.0902622	11.8347
	Motivation	0.0178331	0.0052169	0.357662	3.41834	0.00194811	0.313906	0.542627	0.34165	0.116725	15.3044
	Pain Right Now	0.0348479	0.0060404	0.583499	5.76914	3.41211e-06	0.547958	0.736955	0.576605	0.332473	43.5922
a	Dependent Variable: Risk of Future Disability									0.762689

## Sheet: ja_medication
partic	mul_r_medica	medic_mobility	medic_selfesteem	medic_sleep	medic_motivation	medic_painrightnow
p5	0.806582	5.26087	3.19911	16.8658	7.03808	67.6361
Model Summary(b)
Model	R	R Square	Adjusted R Square	Std. Error of the Estimate
1	0.806582	0.650575	0.588177	0.66145
a	Predictors: (Constant), Pain Right Now, Motivation, Self esteem, Mobility, Sleep
b	Dependent Variable: Recommendation for Step 3 Pain Relief Medication
Coefficients(a)
Model		Unstandardized Coefficients		Standardized Coefficients	t	Sig.	Correlations
		B	Std. Error	Beta			Zero-order	Partial	Part	sr_sq	RW_u
1	(Constant)	-1.87291	0.731149		-2.5616	0.0160921
	Mobility	0.00902801	0.00542191	0.190708	1.6651	0.107046	0.0953937	0.300163	0.18601	0.0345999	5.26087
	Self esteem	0.00767571	0.00591144	0.148274	1.29845	0.204726	0.208632	0.238314	0.145052	0.02104	3.19911
	Sleep	0.0190135	0.00637747	0.347726	2.98136	0.00588221	0.334408	0.490873	0.333052	0.110924	16.8658
	Motivation	0.0120927	0.00627892	0.22523	1.92592	0.0643238	0.140622	0.342015	0.215147	0.0462883	7.03808
	Pain Right Now	0.0434048	0.00727006	0.674932	5.97035	1.98207e-06	0.67191	0.748372	0.666957	0.444832	67.6361
a	Dependent Variable: Recommendation for Step 3 Pain Relief Medication									0.657684

## Sheet: ja_meds
partic	mul_r_meds	meds_mobility	meds_selfesteem	meds_sleep	meds_motivation	meds_painrightnow
p5	0.670831	1.0783	0.389499	34.905	2.6497	60.9774
Model Summary(b)
Model	R	R Square	Adjusted R Square	Std. Error of the Estimate
1	0.670831	0.450014	0.351802	0.37236
a	Predictors: (Constant), Pain Right Now, Motivation, Self esteem, Mobility, Sleep
b	Dependent Variable: Medication
Coefficients(a)
Model		Unstandardized Coefficients		Standardized Coefficients	t	Sig.	Correlations
		B	Std. Error	Beta			Zero-order	Partial	Part	sr_sq	RW_u
1	(Constant)	-1.04619	0.411597		-2.54178	0.0168484
	Mobility	-0.00145762	0.00305224	-0.0686203	-0.477556	0.636673	-0.15241	-0.0898843	-0.0669301	0.00447964	1.0783
	Self esteem	0.00095514	0.00332782	0.0411193	0.287017	0.776213	0.137242	0.0541614	0.0402257	0.00161811	0.389499
	Sleep	0.00975467	0.00359017	0.397575	2.71705	0.0111667	0.405243	0.456777	0.380798	0.145007	34.905
	Motivation	0.00264608	0.00353469	0.109835	0.748604	0.460339	-0.0130495	0.140078	0.104918	0.0110077	2.6497
	Pain Right Now	0.0146975	0.00409265	0.509328	3.59119	0.00124261	0.538417	0.561558	0.50331	0.253321	60.9774
a	Dependent Variable: Medication									0.415433

## Sheet: sdt
d	SE_d	beta	SE_beta	Z(fa)	NFA	NH	n_sigs	n_nsigs
1.63852	0.32932	3.39214	6.67528	1.56473	1	9	17	17
Medication * signal Crosstabulation
			signal		Total	hits	fa	Z(fa)	n_sigs	n_nsigs
			0	1		0.529412	0.0588235	1.56473	17	17
Medication	0	Count	16	8	24
		% within signal	94.1176	47.0588	70.5882
	1	Count	1	9	10
		% within signal	5.88235	52.9412	29.4118			1.22146
Total		Count	17	17	34
		% within signal	100	100	100
						P1(hit)	P2 (FA)		1-P1		1-P2	P1(1-P1)	P2(1-P2)	N1	N2	Z1	(Z1)sqd	Z2	(Z2)sqd		exp z1	exp z2	pi	2*pi	sqrt 2pi	1/sqrt 2pi	omega 1	om1 sqd	omega 2	om2 sqd		beta sqd	omsq1*n1	omsq2*n2		SE beta1	SE beta2
						0.529412	0.0588235		0.470588		0.941176	0.249135	0.0553633	17	17	0.0737911	0.00544513	-1.56473	2.44837		0.997281	0.293997	3.14159	6.28319	2.50663	0.398942	0.397858	0.158291	0.117288	0.0137565		11.5066	2.69094	0.23386		0.000504125	0.57962

## Sheet: tval_sev
	m_nsig	s_nsig	m_sig	s_sig	tval_r
	4.47059	1.17886	4.94118	0.826936	-1.34744
Group Statistics
	signal	N	Mean	Std. Deviation	Std. Error Mean
Current Case Severity	0	17	4.47059	1.17886	0.285915
	1	17	4.94118	0.826936	0.200561
Independent Samples Test
		Levene's Test for Equality of Variances		t-test for Equality of Means
		F	Sig.	t	df	Sig. (2-tailed)	Mean Difference	Std. Error Difference	95% Confidence Interval of the Difference
									Lower	Upper
Current Case Severity	Equal variances assumed	4.026	0.0533167	-1.34744	32	0.187301	-0.470588	0.349245	-1.18198	0.240801
	Equal variances not assumed			-1.34744	28.6767	0.188388	-0.470588	0.349245	-1.18523	0.244049

## Sheet: tval_dis
	m_nsig	s_nsig	m_sig	s_sig	tval_r
	4.11765	0.857493	5.05882	0.826936	-3.25751
Group Statistics
	signal	N	Mean	Std. Deviation	Std. Error Mean
Risk of Future Disability	0	17	4.11765	0.857493	0.207973
	1	17	5.05882	0.826936	0.200561
Independent Samples Test
		Levene's Test for Equality of Variances		t-test for Equality of Means
		F	Sig.	t	df	Sig. (2-tailed)	Mean Difference	Std. Error Difference	95% Confidence Interval of the Difference
									Lower	Upper
Risk of Future Disability	Equal variances assumed	0.89454	0.351337	-3.25751	32	0.00266209	-0.941176	0.288925	-1.5297	-0.352656
	Equal variances not assumed			-3.25751	31.958	0.00266461	-0.941176	0.288925	-1.52973	-0.352626

## Sheet: tval_medication
	m_nsig	s_nsig	m_sig	s_sig	tval_r
	2.11765	0.857493	3.29412	0.848875	-4.02015
Group Statistics
	signal	N	Mean	Std. Deviation	Std. Error Mean
Recommendation for Step 3 Pain Relief Medication	0	17	2.11765	0.857493	0.207973
	1	17	3.29412	0.848875	0.205882
Independent Samples Test
		Levene's Test for Equality of Variances		t-test for Equality of Means
		F	Sig.	t	df	Sig. (2-tailed)	Mean Difference	Std. Error Difference	95% Confidence Interval of the Difference
									Lower	Upper
Recommendation for Step 3 Pain Relief Medication	Equal variances assumed	0.482848	0.49215	-4.02015	32	0.000330943	-1.17647	0.292643	-1.77257	-0.580376
	Equal variances not assumed			-4.02015	31.9967	0.000330988	-1.17647	0.292643	-1.77257	-0.580373

## Sheet: correl
	r_sig_sev	r_sig_dis	r_sig_decmedication	r_sig_meds	g_sev	g_dis	g_decision medication	g_meds
	0.231714	0.499026	0.579284	0.516398	0.503087	0.668511	0.823146	0.756323
Correlations
		signal	Current Case Severity	Risk of Future Disability	Recommendation for Step 3 Pain Relief Medication	Medication	pred_e_p1	p_sev_p1	p_dis_p1	p_medica_p1	p_med_p1
signal	Pearson Correlation	1	0.231714	0.499026	0.579284	0.516398	0.811956	0.408484	0.542801	0.668358	0.614101
	Sig. (2-tailed)		0.187301	0.00266209	0.000330943	0.0017689	5.60513e-09	0.016465	0.000910563	1.56189e-05	0.000111969
	N	34	34	34	34	34	34	34	34	34	34
Current Case Severity	Pearson Correlation	0.231714	1	0.794965	0.686242	0.441233	0.392635	0.780452	0.758698	0.648432	0.444804
	Sig. (2-tailed)	0.187301		1.96159e-08	7.4535e-06	0.00899753	0.0216237	5.23253e-08	1.99973e-07	3.36676e-05	0.00839404
	N	34	34	34	34	34	34	34	34	34	34
Risk of Future Disability	Pearson Correlation	0.499026	0.794965	1	0.856394	0.624108	0.567369	0.825048	0.848705	0.785049	0.59575
	Sig. (2-tailed)	0.00266209	1.96159e-08		1.05256e-10	8.00491e-05	0.000466592	1.95337e-09	2.288e-10	3.86598e-08	0.000201332
	N	34	34	34	34	34	34	34	34	34	34
Recommendation for Step 3 Pain Relief Medication	Pearson Correlation	0.579284	0.686242	0.856394	1	0.822638	0.663935	0.670142	0.746086	0.806582	0.734392
	Sig. (2-tailed)	0.000330943	7.4535e-06	1.05256e-10		2.3868e-09	1.86132e-05	1.45402e-05	4.0884e-07	8.44048e-09	7.65467e-07
	N	34	34	34	34	34	34	34	34	34	34
Medication	Pearson Correlation	0.516398	0.441233	0.624108	0.822638	1	0.507365	0.382328	0.47089	0.61079	0.670831
	Sig. (2-tailed)	0.0017689	0.00899753	8.00491e-05	2.3868e-09		0.00219365	0.0256485	0.00494238	0.000124806	1.41423e-05
	N	34	34	34	34	34	34	34	34	34	34
pred_e_p1	Pearson Correlation	0.811956	0.392635	0.567369	0.663935	0.507365	1	0.503087	0.668511	0.823146	0.756323
	Sig. (2-tailed)	5.60513e-09	0.0216237	0.000466592	1.86132e-05	0.00219365		0.00242411	1.55236e-05	2.2887e-09	2.29535e-07
	N	34	34	34	34	34	34	34	34	34	34
p_sev_p1	Pearson Correlation	0.408484	0.780452	0.825048	0.670142	0.382328	0.503087	1	0.972125	0.830842	0.569932
	Sig. (2-tailed)	0.016465	5.23253e-08	1.95337e-09	1.45402e-05	0.0256485	0.00242411		9.99513e-22	1.19125e-09	0.000433838
	N	34	34	34	34	34	34	34	34	34	34
p_dis_p1	Pearson Correlation	0.542801	0.758698	0.848705	0.746086	0.47089	0.668511	0.972125	1	0.924997	0.701951
	Sig. (2-tailed)	0.000910563	1.99973e-07	2.288e-10	4.0884e-07	0.00494238	1.55236e-05	9.99513e-22		5.36856e-15	3.72466e-06
	N	34	34	34	34	34	34	34	34	34	34
p_medica_p1	Pearson Correlation	0.668358	0.648432	0.785049	0.806582	0.61079	0.823146	0.830842	0.924997	1	0.910499
	Sig. (2-tailed)	1.56189e-05	3.36676e-05	3.86598e-08	8.44048e-09	0.000124806	2.2887e-09	1.19125e-09	5.36856e-15		8.16041e-14
	N	34	34	34	34	34	34	34	34	34	34
p_med_p1	Pearson Correlation	0.614101	0.444804	0.59575	0.734392	0.670831	0.756323	0.569932	0.701951	0.910499	1
	Sig. (2-tailed)	0.000111969	0.00839404	0.000201332	7.65467e-07	1.41423e-05	2.29535e-07	0.000433838	3.72466e-06	8.16041e-14
	N	34	34	34	34	34	34	34	34	34	34
**	Correlation is significant at the 0.01 level (2-tailed).
*	Correlation is significant at the 0.05 level (2-tailed).
