# Supplementary material for: Judgement analysis of case severity and future risk of disability regarding chronic low back pain by general practitioners in Ireland
Source: PLoS One. 2018 Mar 26;13(3):e0194387. doi: 10.1371/journal.pone.0194387 (PMC5868792; doi:10.1371/journal.pone.0194387)
Supplement: S2 Data — (ZIP) [file pone.0194387.s002.zip › P6 Summary Sheet minus repeats.xls]

## Sheet: summary
partic	mul_r_sev	sev_mobility	sev_selfesteem	sev_sleep	sev_motivation	sev_painrightnow	mul_r_dis	dis_mobility	dis_selfesteem	dis_sleep	dis_motivation	dis_painrightnow	mul_r_medica	medic_mobility	medic_selfesteem	medic_sleep	medic_motivation	medic_painrightnow	mul_r_meds	meds_mobility	meds_selfesteem	meds_sleep	meds_motivation	meds_painrightnow	d	SE_d	beta	SE_beta	Z(fa)	NFA	NH	m_nsigsev	s_nsigsev	m_sigsev	s_sigsev	tval_rsev	m_nsigdis	s_nsigdis	m_sigdis	s_sigdis	tval_rdis	m_nsigmed	s_nsigmed	m_sigmed	s_sigmed	tval_rmed	r_sig_sev	r_sig_dis	r_sig_decmedication
p6	0.776702	53.731	2.8416	0.00235724	2.06201	41.363	0.655886	78.153	8.73134	0.824243	1.31958	10.9719	0.889347	5.81729	0.804326	0.117971	0.161377	93.099	0.653114	2.01797	0.0103572	0.423563	8.93346e-05	97.548	1.6665	0.468908	5.81392	45.3918	1.88951	0	7	4.05882	0.899346	4.76471	0.752447	-2.48202	3.11765	1.26897	3.64706	1.49755	-1.11204	1.76471	0.83137	3.52941	1.06757	-5.37733	0.40179	0.192892	0.688973
[truncated: 5 more columns]

## Sheet: ja_sev
partic	mul_r_sev	sev_mobility	sev_selfesteem	sev_sleep	sev_motivation	sev_painrightnow
p6	0.776702	53.731	2.8416	0.00235724	2.06201	41.363
Model Summary(b)
Model	R	R Square	Adjusted R Square	Std. Error of the Estimate
1	0.776702	0.603266	0.53242	0.609697
a	Predictors: (Constant), Pain Right Now, Motivation, Self esteem, Mobility, Sleep
b	Dependent Variable: Current Case Severity
Coefficients(a)
Model		Unstandardized Coefficients		Standardized Coefficients	t	Sig.	Correlations
		B	Std. Error	Beta			Zero-order	Partial	Part	sr_sq	RW_u
1	(Constant)	1.10612	0.673943		1.64127	0.111928
	Mobility	0.0248791	0.0049977	0.60753	4.97812	2.94431e-05	0.540538	0.68521	0.592566	0.351134	53.731
	Self esteem	0.006238	0.00544892	0.139299	1.14481	0.261979	0.103419	0.211457	0.136272	0.0185699	2.8416
	Sleep	0.00019383	0.00587849	0.00409779	0.0329727	0.97393	-0.0201506	0.00623114	0.00392487	1.54046e-05	0.00235724
	Motivation	0.00564418	0.00578765	0.121524	0.975212	0.337806	0.192341	0.181245	0.116083	0.0134753	2.06201
	Pain Right Now	0.0292695	0.00670124	0.526129	4.36777	0.000155679	0.450792	0.63658	0.519913	0.270309	41.363
a	Dependent Variable: Current Case Severity									0.653504

## Sheet: ja_dis
partic	mul_r_dis	dis_mobility	dis_selfesteem	dis_sleep	dis_motivation	dis_painrightnow
p6	0.655886	78.153	8.73134	0.824243	1.31958	10.9719
Model Summary(b)
Model	R	R Square	Adjusted R Square	Std. Error of the Estimate
1	0.655886	0.430187	0.328434	1.1415
a	Predictors: (Constant), Pain Right Now, Motivation, Self esteem, Mobility, Sleep
b	Dependent Variable: Risk of Future Disability
Coefficients(a)
Model		Unstandardized Coefficients		Standardized Coefficients	t	Sig.	Correlations
		B	Std. Error	Beta			Zero-order	Partial	Part	sr_sq	RW_u
1	(Constant)	-0.289803	1.26179		-0.229677	0.820013
	Mobility	0.0389092	0.00935692	0.608189	4.15834	0.000274461	0.574575	0.617888	0.593208	0.351896	78.153
	Self esteem	0.0141795	0.0102017	0.202683	1.38991	0.175508	0.13889	0.254051	0.198278	0.0393142	8.73134
	Sleep	-0.00470006	0.011006	-0.0636043	-0.427046	0.672612	-0.0810574	-0.0804425	-0.0609203	0.00371128	0.824243
	Motivation	0.00585503	0.0108359	0.0806942	0.540336	0.593238	0.165481	0.101586	0.0770817	0.00594159	1.31958
	Pain Right Now	0.0195482	0.0125464	0.224924	1.55807	0.130449	0.151504	0.282458	0.222267	0.0494026	10.9719
a	Dependent Variable: Risk of Future Disability									0.450265

## Sheet: ja_medication
partic	mul_r_medica	medic_mobility	medic_selfesteem	medic_sleep	medic_motivation	medic_painrightnow
p6	0.889347	5.81729	0.804326	0.117971	0.161377	93.099
Model Summary(b)
Model	R	R Square	Adjusted R Square	Std. Error of the Estimate
1	0.889347	0.790939	0.753606	0.645264
a	Predictors: (Constant), Pain Right Now, Motivation, Self esteem, Mobility, Sleep
b	Dependent Variable: Recommendation for Step 3 Pain Relief Medication
Coefficients(a)
Model		Unstandardized Coefficients		Standardized Coefficients	t	Sig.	Correlations
		B	Std. Error	Beta			Zero-order	Partial	Part	sr_sq	RW_u
1	(Constant)	-2.10176	0.713259		-2.9467	0.00640638
	Mobility	0.0133222	0.00528924	0.223138	2.51874	0.0177685	0.0976175	0.429791	0.217641	0.0473677	5.81729
	Self esteem	0.00540099	0.0057668	0.0827253	0.936567	0.35699	0.124516	0.174286	0.0809276	0.00654928	0.804326
	Sleep	0.00223151	0.00622142	0.0323588	0.358682	0.722523	0.0621963	0.0676294	0.0309933	0.000960585	0.117971
	Motivation	0.00256962	0.00612528	0.0379483	0.419511	0.678044	0.0419997	0.0790322	0.0362495	0.00131402	0.161377
	Pain Right Now	0.0714619	0.00709217	0.881079	10.0762	8.1383e-11	0.857187	0.885343	0.870669	0.758065	93.099
a	Dependent Variable: Recommendation for Step 3 Pain Relief Medication									0.814256

## Sheet: ja_meds
partic	mul_r_meds	meds_mobility	meds_selfesteem	meds_sleep	meds_motivation	meds_painrightnow
p6	0.653114	2.01797	0.0103572	0.423563	8.93346e-05	97.548
Model Summary(b)
Model	R	R Square	Adjusted R Square	Std. Error of the Estimate
1	0.653114	0.426558	0.324157	0.337409
a	Predictors: (Constant), Pain Right Now, Motivation, Self esteem, Mobility, Sleep
b	Dependent Variable: medication
Coefficients(a)
Model		Unstandardized Coefficients		Standardized Coefficients	t	Sig.	Correlations
		B	Std. Error	Beta			Zero-order	Partial	Part	sr_sq	RW_u
1	(Constant)	-0.6721	0.372964		-1.80205	0.0823138
	Mobility	0.00181229	0.00276575	0.0961417	0.655261	0.517647	0.00897628	0.122894	0.0937735	0.00879348	2.01797
	Self esteem	-0.000141558	0.00301546	-0.00686731	-0.0469439	0.962891	0.0233399	-0.00887121	-0.00671807	4.51325e-05	0.0103572
	Sleep	-0.000976618	0.00325319	-0.0448545	-0.300203	0.76624	-0.0218882	-0.056642	-0.0429617	0.00184571	0.423563
	Motivation	-1.39641e-05	0.00320291	-0.000653166	-0.0043598	0.996552	0.0166282	-0.000823924	-0.000623925	3.89282e-07	8.93346e-05
	Pain Right Now	0.0168952	0.0037085	0.659771	4.55581	9.33272e-05	0.643987	0.652461	0.651976	0.425073	97.548
a	Dependent Variable: medication									0.435758

## Sheet: sdt
d	SE_d	beta	SE_beta	Z(fa)	NFA	NH	n_sigs	n_nsigs
1.6665	0.468908	5.81392	45.3918	1.88951	0	7	17	17
medication * signal Crosstabulation
			signal		Total	hits	fa	Z(fa)	n_sigs	n_nsigs
			0	1		0.411765	0	1.88951	17	17
medication	0	Count	17	10	27
		% within signal	100	58.8235	79.4118
	1	Count	0	7	7
		% within signal	0	41.1765	20.5882			1.76026
Total		Count	17	17	34
		% within signal	100	100	100
						P1(hit)	P2 (FA)		1-P1		1-P2	P1(1-P1)	P2(1-P2)	N1	N2	Z1	(Z1)sqd	Z2	(Z2)sqd		exp z1	exp z2	pi	2*pi	sqrt 2pi	1/sqrt 2pi	omega 1	om1 sqd	omega 2	om2 sqd		beta sqd	omsq1*n1	omsq2*n2		SE beta1	SE beta2
						0.411765	0.0294118		0.588235		0.970588	0.242215	0.0285467	17	17	-0.223008	0.0497325	-1.88951	3.57024		0.97544	0.167777	3.14159	6.28319	2.50663	0.398942	0.389144	0.151433	0.0669332	0.00448005		33.8017	2.57437	0.0761608		0.00467919	1.3382

## Sheet: tval_sev
	m_nsig	s_nsig	m_sig	s_sig	tval_r
	4.05882	0.899346	4.76471	0.752447	-2.48202
Group Statistics
	signal	N	Mean	Std. Deviation	Std. Error Mean
Current Case Severity	0	17	4.05882	0.899346	0.218123
	1	17	4.76471	0.752447	0.182495
Independent Samples Test
		Levene's Test for Equality of Variances		t-test for Equality of Means
		F	Sig.	t	df	Sig. (2-tailed)	Mean Difference	Std. Error Difference	95% Confidence Interval of the Difference
									Lower	Upper
Current Case Severity	Equal variances assumed	0.0617264	0.805375	-2.48202	32	0.018502	-0.705882	0.284398	-1.28518	-0.126582
	Equal variances not assumed			-2.48202	31.0336	0.0186818	-0.705882	0.284398	-1.28589	-0.125874

## Sheet: tval_dis
	m_nsig	s_nsig	m_sig	s_sig	tval_r
	3.11765	1.26897	3.64706	1.49755	-1.11204
Group Statistics
	signal	N	Mean	Std. Deviation	Std. Error Mean
Risk of Future Disability	0	17	3.11765	1.26897	0.307771
	1	17	3.64706	1.49755	0.363209
Independent Samples Test
		Levene's Test for Equality of Variances		t-test for Equality of Means
		F	Sig.	t	df	Sig. (2-tailed)	Mean Difference	Std. Error Difference	95% Confidence Interval of the Difference
									Lower	Upper
Risk of Future Disability	Equal variances assumed	0.892716	0.351822	-1.11204	32	0.274404	-0.529412	0.476071	-1.49914	0.440313
	Equal variances not assumed			-1.11204	31.1607	0.274626	-0.529412	0.476071	-1.50016	0.441339

## Sheet: tval_medication
	m_nsig	s_nsig	m_sig	s_sig	tval_r
	1.76471	0.83137	3.52941	1.06757	-5.37733
Group Statistics
	signal	N	Mean	Std. Deviation	Std. Error Mean
Recommendation for Step 3 Pain Relief Medication	0	17	1.76471	0.83137	0.201637
	1	17	3.52941	1.06757	0.258924
Independent Samples Test
		Levene's Test for Equality of Variances		t-test for Equality of Means
		F	Sig.	t	df	Sig. (2-tailed)	Mean Difference	Std. Error Difference	95% Confidence Interval of the Difference
									Lower	Upper
Recommendation for Step 3 Pain Relief Medication	Equal variances assumed	0.653828	0.424718	-5.37733	32	6.62699e-06	-1.76471	0.328175	-2.43318	-1.09623
	Equal variances not assumed			-5.37733	30.1882	7.87733e-06	-1.76471	0.328175	-2.43475	-1.09466

## Sheet: correl
	r_sig_sev	r_sig_dis	r_sig_decmedication	r_sig_meds	g_sev	g_dis	g_decision medication	g_meds
	0.40179	0.192892	0.688973	0.509175	0.65445	0.318526	0.974465	0.996237
Correlations
		signal	Current Case Severity	Risk of Future Disability	Recommendation for Step 3 Pain Relief Medication	medication	pred_e_p1	p_sev_p1	p_dis_p1	p_medica_p1	p_med_p1
signal	Pearson Correlation	1	0.40179	0.192892	0.688973	0.509175	0.811956	0.531385	0.258629	0.791222	0.8089
	Sig. (2-tailed)		0.018502	0.274404	6.62699e-06	0.00210204	5.60513e-09	0.00122145	0.1397	2.54493e-08	7.08526e-09
	N	34	34	34	34	34	34	34	34	34	34
Current Case Severity	Pearson Correlation	0.40179	1	0.430566	0.678214	0.506582	0.508313	0.776702	0.713397	0.599316	0.535061
	Sig. (2-tailed)	0.018502		0.0110243	1.04542e-05	0.00223432	0.00214526	6.66294e-08	2.18407e-06	0.000180139	0.00111247
	N	34	34	34	34	34	34	34	34	34	34
Risk of Future Disability	Pearson Correlation	0.192892	0.430566	1	0.160461	0.0171488	0.208917	0.602428	0.655886	0.311287	0.241569
	Sig. (2-tailed)	0.274404	0.0110243		0.364652	0.923314	0.235717	0.000163297	2.54256e-05	0.0731282	0.168705
	N	34	34	34	34	34	34	34	34	34	34
Recommendation for Step 3 Pain Relief Medication	Pearson Correlation	0.688973	0.678214	0.160461	1	0.765095	0.866638	0.686235	0.422089	0.889347	0.874671
	Sig. (2-tailed)	6.62699e-06	1.04542e-05	0.364652		1.36829e-07	3.47927e-11	7.4556e-06	0.0128987	2.07955e-12	1.3674e-11
	N	34	34	34	34	34	34	34	34	34	34
medication	Pearson Correlation	0.509175	0.506582	0.0171488	0.765095	1	0.650656	0.449923	0.240548	0.642336	0.653114
	Sig. (2-tailed)	0.00210204	0.00223432	0.923314	1.36829e-07		3.09864e-05	0.00758939	0.170568	4.21241e-05	2.82493e-05
	N	34	34	34	34	34	34	34	34	34	34
pred_e_p1	Pearson Correlation	0.811956	0.508313	0.208917	0.866638	0.650656	1	0.65445	0.318526	0.974465	0.996237
	Sig. (2-tailed)	5.60513e-09	0.00214526	0.235717	3.47927e-11	3.09864e-05		2.68545e-05	0.0663589	2.50002e-22	1.44368e-35
	N	34	34	34	34	34	34	34	34	34	34
p_sev_p1	Pearson Correlation	0.531385	0.776702	0.602428	0.686235	0.449923	0.65445	1	0.918495	0.771617	0.688889
	Sig. (2-tailed)	0.00122145	6.66294e-08	0.000163297	7.4556e-06	0.00758939	2.68545e-05		1.93572e-14	9.17939e-08	6.6512e-06
	N	34	34	34	34	34	34	34	34	34	34
p_dis_p1	Pearson Correlation	0.258629	0.713397	0.655886	0.422089	0.240548	0.318526	0.918495	1	0.474606	0.36831
	Sig. (2-tailed)	0.1397	2.18407e-06	2.54256e-05	0.0128987	0.170568	0.0663589	1.93572e-14		0.00456796	0.0320929
	N	34	34	34	34	34	34	34	34	34	34
p_medica_p1	Pearson Correlation	0.791222	0.599316	0.311287	0.889347	0.642336	0.974465	0.771617	0.474606	1	0.983498
	Sig. (2-tailed)	2.54493e-08	0.000180139	0.0731282	2.07955e-12	4.21241e-05	2.50002e-22	9.17939e-08	0.00456796		2.4673e-25
	N	34	34	34	34	34	34	34	34	34	34
p_med_p1	Pearson Correlation	0.8089	0.535061	0.241569	0.874671	0.653114	0.996237	0.688889	0.36831	0.983498	1
	Sig. (2-tailed)	7.08526e-09	0.00111247	0.168705	1.3674e-11	2.82493e-05	1.44368e-35	6.6512e-06	0.0320929	2.4673e-25
	N	34	34	34	34	34	34	34	34	34	34
*	Correlation is significant at the 0.05 level (2-tailed).
**	Correlation is significant at the 0.01 level (2-tailed).
