# Supplementary material for: Judgement analysis of case severity and future risk of disability regarding chronic low back pain by general practitioners in Ireland
Source: PLoS One. 2018 Mar 26;13(3):e0194387. doi: 10.1371/journal.pone.0194387 (PMC5868792; doi:10.1371/journal.pone.0194387)
Supplement: S2 Data — (ZIP) [file pone.0194387.s002.zip › P7 Summary Sheet minus repeats.xls]

## Sheet: summary
partic	mul_r_sev	sev_mobility	sev_selfesteem	sev_sleep	sev_motivation	sev_painrightnow	mul_r_dis	dis_mobility	dis_selfesteem	dis_sleep	dis_motivation	dis_painrightnow	mul_r_medica	medic_mobility	medic_selfesteem	medic_sleep	medic_motivation	medic_painrightnow	mul_r_meds	meds_mobility	meds_selfesteem	meds_sleep	meds_motivation	meds_painrightnow	d	SE_d	beta	SE_beta	Z(fa)	NFA	NH	m_nsigsev	s_nsigsev	m_sigsev	s_sigsev	tval_rsev	m_nsigdis	s_nsigdis	m_sigdis	s_sigdis	tval_rdis	m_nsigmed	s_nsigmed	m_sigmed	s_sigmed	tval_rmed	r_sig_sev	r_sig_dis	r_sig_decmedication
p7	0.912701	24.0893	15.4386	20.7658	7.37913	32.3271	0.74459	13.2407	61.1615	0.230945	9.07371	16.2931	0.770213	1.03287	1.89979	0.927522	4.7558	91.384	0.554754	0.606307	0.0400263	0.468865	0.241345	98.6435	0.96061	0.502118	3.87171	21.7063	1.88951	0	3	3.82353	0.727607	4.41176	0.795206	-2.25018	3.64706	1.05719	4.05882	1.08804	-1.11911	1.58824	0.87026	2.64706	1.11474	-3.08697	0.369611	0.19407	0.479022
[truncated: 5 more columns]

## Sheet: ja_sev
partic	mul_r_sev	sev_mobility	sev_selfesteem	sev_sleep	sev_motivation	sev_painrightnow
p7	0.912701	24.0893	15.4386	20.7658	7.37913	32.3271
Model Summary(b)
Model	R	R Square	Adjusted R Square	Std. Error of the Estimate
1	0.912701	0.833023	0.803205	0.358316
a	Predictors: (Constant), Pain Right Now, Motivation, Self esteem, Mobility, Sleep
b	Dependent Variable: Current Case Severity
Coefficients(a)
Model		Unstandardized Coefficients		Standardized Coefficients	t	Sig.	Correlations
		B	Std. Error	Beta			Zero-order	Partial	Part	sr_sq	RW_u
1	(Constant)	-0.360217	0.396073		-0.909471	0.370864
	Mobility	0.0173137	0.00293712	0.466712	5.89479	2.42979e-06	0.36864	0.74416	0.455216	0.207222	24.0893
	Self esteem	0.015112	0.0032023	0.372522	4.71911	5.97684e-05	0.406777	0.665588	0.364426	0.132807	15.4386
	Sleep	0.0189081	0.00345476	0.44127	5.47306	7.62322e-06	0.430366	0.71893	0.422649	0.178632	20.7658
	Motivation	0.0110972	0.00340137	0.263754	3.26256	0.00290511	0.174848	0.524826	0.251946	0.0634769	7.37913
	Pain Right Now	0.0268934	0.00393828	0.533643	6.82872	2.03047e-07	0.512359	0.790457	0.527338	0.278085	32.3271
a	Dependent Variable: Current Case Severity									0.860222

## Sheet: ja_dis
partic	mul_r_dis	dis_mobility	dis_selfesteem	dis_sleep	dis_motivation	dis_painrightnow
p7	0.74459	13.2407	61.1615	0.230945	9.07371	16.2931
Model Summary(b)
Model	R	R Square	Adjusted R Square	Std. Error of the Estimate
1	0.74459	0.554414	0.474845	0.780344
a	Predictors: (Constant), Pain Right Now, Motivation, Self esteem, Mobility, Sleep
b	Dependent Variable: Risk of Future Disability
Coefficients(a)
Model		Unstandardized Coefficients		Standardized Coefficients	t	Sig.	Correlations
		B	Std. Error	Beta			Zero-order	Partial	Part	sr_sq	RW_u
1	(Constant)	-0.280164	0.862572		-0.324801	0.747746
	Mobility	0.0139418	0.00639649	0.281901	2.17961	0.0378553	0.215617	0.380862	0.274957	0.0756013	13.2407
	Self esteem	0.0326696	0.00697401	0.604073	4.68448	6.56978e-05	0.576156	0.662854	0.590946	0.349217	61.1615
	Sleep	0.00216578	0.00752381	0.0379129	0.287857	0.775577	0.0742055	0.0543195	0.0363131	0.00131864	0.230945
	Motivation	0.0133656	0.00740754	0.238283	1.80432	0.0819486	0.196298	0.322738	0.227615	0.0518086	9.07371
	Pain Right Now	0.0207372	0.00857684	0.308654	2.41782	0.0223713	0.311039	0.415595	0.305007	0.0930294	16.2931
a	Dependent Variable: Risk of Future Disability									0.570975

## Sheet: ja_medication
partic	mul_r_medica	medic_mobility	medic_selfesteem	medic_sleep	medic_motivation	medic_painrightnow
p7	0.770213	1.03287	1.89979	0.927522	4.7558	91.384
Model Summary(b)
Model	R	R Square	Adjusted R Square	Std. Error of the Estimate
1	0.770213	0.593228	0.52059	0.776738
a	Predictors: (Constant), Pain Right Now, Motivation, Self esteem, Mobility, Sleep
b	Dependent Variable: Recommendation for Step 3 Pain Relief Medication
Coefficients(a)
Model		Unstandardized Coefficients		Standardized Coefficients	t	Sig.	Correlations
		B	Std. Error	Beta			Zero-order	Partial	Part	sr_sq	RW_u
1	(Constant)	-1.17259	0.858586		-1.36572	0.182898
	Mobility	0.00416751	0.00636694	0.0808861	0.654554	0.518096	0.0110928	0.122764	0.0788937	0.00622422	1.03287
	Self esteem	-0.00616236	0.00694179	-0.109374	-0.88772	0.382254	-0.0720636	-0.165451	-0.106997	0.0114484	1.89979
	Sleep	0.00464527	0.00748904	0.078056	0.620276	0.540092	0.0447605	0.116424	0.0747621	0.00558937	0.927522
	Motivation	0.0103561	0.00737331	0.177224	1.40454	0.171154	0.172326	0.25655	0.16929	0.0286591	4.7558
	Pain Right Now	0.0525622	0.00853721	0.750959	6.15684	1.20129e-06	0.732949	0.758391	0.742087	0.550692	91.384
a	Dependent Variable: Recommendation for Step 3 Pain Relief Medication									0.602614

## Sheet: ja_meds
partic	mul_r_meds	meds_mobility	meds_selfesteem	meds_sleep	meds_motivation	meds_painrightnow
p7	0.554754	0.606307	0.0400263	0.468865	0.241345	98.6435
Model Summary(b)
Model	R	R Square	Adjusted R Square	Std. Error of the Estimate
1	0.554754	0.307752	0.184136	0.260048
a	Predictors: (Constant), Pain Right Now, Motivation, Self esteem, Mobility, Sleep
b	Dependent Variable: medication
Coefficients(a)
Model		Unstandardized Coefficients		Standardized Coefficients	t	Sig.	Correlations
		B	Std. Error	Beta			Zero-order	Partial	Part	sr_sq	RW_u
1	(Constant)	-0.373196	0.287451		-1.2983	0.204778
	Mobility	-0.000574002	0.00213162	-0.0434097	-0.26928	0.789689	-0.112608	-0.0508233	-0.0423404	0.00179271	0.606307
	Self esteem	0.000160798	0.00232408	0.0111205	0.0691879	0.945332	0.0444672	0.0130742	0.0108788	0.000118349	0.0400263
	Sleep	-0.000593727	0.0025073	-0.0388738	-0.2368	0.814536	-0.0157659	-0.0447062	-0.0372334	0.00138633	0.468865
	Motivation	0.00041939	0.00246855	0.0279653	0.169893	0.866316	0.0211245	0.0320903	0.0267134	0.000713603	0.241345
	Pain Right Now	0.00981718	0.00285822	0.546519	3.43472	0.00186732	0.551062	0.544458	0.540061	0.291666	98.6435
a	Dependent Variable: medication									0.295677

## Sheet: sdt
d	SE_d	beta	SE_beta	Z(fa)	NFA	NH	n_sigs	n_nsigs
0.96061	0.502118	3.87171	21.7063	1.88951	0	3	17	17
medication * signal Crosstabulation
			signal		Total	hits	fa	Z(fa)	n_sigs	n_nsigs
			0	1		0.176471	0	1.88951	17	17
medication	0	Count	17	14	31
		% within signal	100	82.3529	91.1765
	1	Count	0	3	3
		% within signal	0	17.6471	8.82353			1.3537
Total		Count	17	17	34
		% within signal	100	100	100
						P1(hit)	P2 (FA)		1-P1		1-P2	P1(1-P1)	P2(1-P2)	N1	N2	Z1	(Z1)sqd	Z2	(Z2)sqd		exp z1	exp z2	pi	2*pi	sqrt 2pi	1/sqrt 2pi	omega 1	om1 sqd	omega 2	om2 sqd		beta sqd	omsq1*n1	omsq2*n2		SE beta1	SE beta2
						0.176471	0.0294118		0.823529		0.970588	0.145329	0.0285467	17	17	-0.928899	0.862854	-1.88951	3.57024		0.649581	0.167777	3.14159	6.28319	2.50663	0.398942	0.259146	0.0671564	0.0669332	0.00448005		14.9901	1.14166	0.0761608		0.109838	1.3382

## Sheet: tval_sev
	m_nsig	s_nsig	m_sig	s_sig	tval_r
	3.82353	0.727607	4.41176	0.795206	-2.25018
Group Statistics
	signal	N	Mean	Std. Deviation	Std. Error Mean
Current Case Severity	0	17	3.82353	0.727607	0.176471
	1	17	4.41176	0.795206	0.192866
Independent Samples Test
		Levene's Test for Equality of Variances		t-test for Equality of Means
		F	Sig.	t	df	Sig. (2-tailed)	Mean Difference	Std. Error Difference	95% Confidence Interval of the Difference
									Lower	Upper
Current Case Severity	Equal variances assumed	0.424757	0.519227	-2.25018	32	0.0314441	-0.588235	0.261417	-1.12073	-0.0557453
	Equal variances not assumed			-2.25018	31.7507	0.0315009	-0.588235	0.261417	-1.12089	-0.0555813

## Sheet: tval_dis
	m_nsig	s_nsig	m_sig	s_sig	tval_r
	3.64706	1.05719	4.05882	1.08804	-1.11911
Group Statistics
	signal	N	Mean	Std. Deviation	Std. Error Mean
Risk of Future Disability	0	17	3.64706	1.05719	0.256406
	1	17	4.05882	1.08804	0.263888
Independent Samples Test
		Levene's Test for Equality of Variances		t-test for Equality of Means
		F	Sig.	t	df	Sig. (2-tailed)	Mean Difference	Std. Error Difference	95% Confidence Interval of the Difference
									Lower	Upper
Risk of Future Disability	Equal variances assumed	0.397153	0.533038	-1.11911	32	0.271426	-0.411765	0.367941	-1.16124	0.337707
	Equal variances not assumed			-1.11911	31.9736	0.271432	-0.411765	0.367941	-1.16126	0.337731

## Sheet: tval_medication
	m_nsig	s_nsig	m_sig	s_sig	tval_r
	1.58824	0.87026	2.64706	1.11474	-3.08697
Group Statistics
	signal	N	Mean	Std. Deviation	Std. Error Mean
Recommendation for Step 3 Pain Relief Medication	0	17	1.58824	0.87026	0.211069
	1	17	2.64706	1.11474	0.270364
Independent Samples Test
		Levene's Test for Equality of Variances		t-test for Equality of Means
		F	Sig.	t	df	Sig. (2-tailed)	Mean Difference	Std. Error Difference	95% Confidence Interval of the Difference
									Lower	Upper
Recommendation for Step 3 Pain Relief Medication	Equal variances assumed	0.417517	0.522786	-3.08697	32	0.00415492	-1.05882	0.342997	-1.75749	-0.360161
	Equal variances not assumed			-3.08697	30.2207	0.00430543	-1.05882	0.342997	-1.7591	-0.358544

## Sheet: correl
	r_sig_sev	r_sig_dis	r_sig_decmedication	r_sig_meds	g_sev	g_dis	g_decision medication	g_meds
	0.369611	0.19407	0.479022	0.311086	0.566551	0.387299	0.964217	0.973453
Correlations
		signal	Current Case Severity	Risk of Future Disability	Recommendation for Step 3 Pain Relief Medication	medication	pred_e_p1	p_sev_p1	p_dis_p1	p_medica_p1	p_med_p1
signal	Pearson Correlation	1	0.369611	0.19407	0.479022	0.311086	0.811956	0.460014	0.31447	0.782901	0.790401
	Sig. (2-tailed)		0.0314441	0.271426	0.00415492	0.0733243	5.60513e-09	0.00619413	0.0700889	4.45738e-08	2.69272e-08
	N	34	34	34	34	34	34	34	34	34	34
Current Case Severity	Pearson Correlation	0.369611	1	0.682464	0.485908	0.344942	0.517092	0.912701	0.759833	0.564347	0.462717
	Sig. (2-tailed)	0.0314441		8.75113e-06	0.00357519	0.0457277	0.00173947	5.56714e-14	1.87105e-07	0.000508008	0.00586009
	N	34	34	34	34	34	34	34	34	34	34
Risk of Future Disability	Pearson Correlation	0.19407	0.682464	1	0.21544	0.238615	0.288379	0.619879	0.74459	0.296778	0.305794
	Sig. (2-tailed)	0.271426	8.75113e-06		0.221078	0.174135	0.0981318	9.23748e-05	4.43821e-07	0.0883044	0.0786145
	N	34	34	34	34	34	34	34	34	34	34
Recommendation for Step 3 Pain Relief Medication	Pearson Correlation	0.479022	0.485908	0.21544	1	0.717488	0.742652	0.476243	0.306991	0.770213	0.725306
	Sig. (2-tailed)	0.00415492	0.00357519	0.221078		1.79354e-06	4.93207e-07	0.00441084	0.0773931	1.00139e-07	1.21909e-06
	N	34	34	34	34	34	34	34	34	34	34
medication	Pearson Correlation	0.311086	0.344942	0.238615	0.717488	1	0.540027	0.281247	0.227831	0.522409	0.554754
	Sig. (2-tailed)	0.0733243	0.0457277	0.174135	1.79354e-06		0.000978868	0.107112	0.195009	0.00152782	0.000661958
	N	34	34	34	34	34	34	34	34	34	34
pred_e_p1	Pearson Correlation	0.811956	0.517092	0.288379	0.742652	0.540027	1	0.566551	0.387299	0.964217	0.973453
	Sig. (2-tailed)	5.60513e-09	0.00173947	0.0981318	4.93207e-07	0.000978868		0.000477492	0.0236364	5.13754e-20	4.62212e-22
	N	34	34	34	34	34	34	34	34	34	34
p_sev_p1	Pearson Correlation	0.460014	0.912701	0.619879	0.476243	0.281247	0.566551	1	0.832511	0.618327	0.506976
	Sig. (2-tailed)	0.00619413	5.56714e-14	9.23748e-05	0.00441084	0.107112	0.000477492		1.0295e-09	9.73105e-05	0.00221378
	N	34	34	34	34	34	34	34	34	34	34
p_dis_p1	Pearson Correlation	0.31447	0.759833	0.74459	0.306991	0.227831	0.387299	0.832511	1	0.398579	0.410688
	Sig. (2-tailed)	0.0700889	1.87105e-07	4.43821e-07	0.0773931	0.195009	0.0236364	1.0295e-09		0.0195511	0.0158368
	N	34	34	34	34	34	34	34	34	34	34
p_medica_p1	Pearson Correlation	0.782901	0.564347	0.296778	0.770213	0.522409	0.964217	0.618327	0.398579	1	0.941695
	Sig. (2-tailed)	4.45738e-08	0.000508008	0.0883044	1.00139e-07	0.00152782	5.13754e-20	9.73105e-05	0.0195511		1.07798e-16
	N	34	34	34	34	34	34	34	34	34	34
p_med_p1	Pearson Correlation	0.790401	0.462717	0.305794	0.725306	0.554754	0.973453	0.506976	0.410688	0.941695	1
	Sig. (2-tailed)	2.69272e-08	0.00586009	0.0786145	1.21909e-06	0.000661958	4.62212e-22	0.00221378	0.0158368	1.07798e-16
	N	34	34	34	34	34	34	34	34	34	34
*	Correlation is significant at the 0.05 level (2-tailed).
**	Correlation is significant at the 0.01 level (2-tailed).
