# Supplementary material for: Judgement analysis of case severity and future risk of disability regarding chronic low back pain by general practitioners in Ireland
Source: PLoS One. 2018 Mar 26;13(3):e0194387. doi: 10.1371/journal.pone.0194387 (PMC5868792; doi:10.1371/journal.pone.0194387)
Supplement: S2 Data — (ZIP) [file pone.0194387.s002.zip › P8 Summary Sheet minus repeats.xls]

## Sheet: summary
partic	mul_r_sev	sev_mobility	sev_selfesteem	sev_sleep	sev_motivation	sev_painrightnow	mul_r_dis	dis_mobility	dis_selfesteem	dis_sleep	dis_motivation	dis_painrightnow	mul_r_medica	medic_mobility	medic_selfesteem	medic_sleep	medic_motivation	medic_painrightnow	mul_r_meds	meds_mobility	meds_selfesteem	meds_sleep	meds_motivation	meds_painrightnow	d	SE_d	beta	SE_beta	Z(fa)	NFA	NH	m_nsigsev	s_nsigsev	m_sigsev	s_sigsev	tval_rsev	m_nsigdis	s_nsigdis	m_sigdis	s_sigdis	tval_rdis	m_nsigmed	s_nsigmed	m_sigmed	s_sigmed	tval_rmed	r_sig_sev	r_sig_dis	r_sig_decmedication
p8	0.808789	89.6349	0.147573	5.65048	1.93474	2.6323	0.746083	42.9187	6.72454	6.48114	1.45194	42.4237	0.788976	1.42251	1.52434	6.30243	1.75485	88.9959	0.497772	0.56018	6.79949	35.5603	1.15139	55.9286	0.96061	0.502118	3.87171	21.7063	1.88951	0	3	3.82353	1.66716	4	1.58114	-0.316668	2.52941	0.71743	3.41176	0.939336	-3.07794	1.11765	0.332106	2.76471	1.14725	-5.68594	0.055892	0.47794	0.708918
[truncated: 5 more columns]

## Sheet: ja_sev
partic	mul_r_sev	sev_mobility	sev_selfesteem	sev_sleep	sev_motivation	sev_painrightnow
p8	0.808789	89.6349	0.147573	5.65048	1.93474	2.6323
Model Summary(b)
Model	R	R Square	Adjusted R Square	Std. Error of the Estimate
1	0.808789	0.654139	0.592378	1.02307
a	Predictors: (Constant), Pain Right Now, Motivation, Self esteem, Mobility, Sleep
b	Dependent Variable: Current Case Severity
Coefficients(a)
Model		Unstandardized Coefficients		Standardized Coefficients	t	Sig.	Correlations
		B	Std. Error	Beta			Zero-order	Partial	Part	sr_sq	RW_u
1	(Constant)	0.0392597	1.13087		0.0347163	0.972552
	Mobility	0.0590847	0.00838609	0.802821	7.04556	1.15557e-07	0.754152	0.7996	0.783046	0.613161	89.6349
	Self esteem	-0.00261385	0.00914325	-0.0324783	-0.285877	0.777076	-0.052629	-0.0539471	-0.0317725	0.00100949	0.147573
	Sleep	0.0174492	0.00986406	0.205265	1.76897	0.087793	0.181405	0.317055	0.196603	0.0386529	5.65048
	Motivation	-0.0100526	0.00971162	-0.120435	-1.03511	0.309473	-0.0422129	-0.19198	-0.115043	0.0132349	1.93474
	Pain Right Now	0.0135766	0.0112446	0.135793	1.20738	0.237386	0.0343214	0.222456	0.134189	0.0180066	2.6323
a	Dependent Variable: Current Case Severity									0.684064

## Sheet: ja_dis
partic	mul_r_dis	dis_mobility	dis_selfesteem	dis_sleep	dis_motivation	dis_painrightnow
p8	0.746083	42.9187	6.72454	6.48114	1.45194	42.4237
Model Summary(b)
Model	R	R Square	Adjusted R Square	Std. Error of the Estimate
1	0.746083	0.55664	0.477468	0.677295
a	Predictors: (Constant), Pain Right Now, Motivation, Self esteem, Mobility, Sleep
b	Dependent Variable: Risk of Future Disability
Coefficients(a)
Model		Unstandardized Coefficients		Standardized Coefficients	t	Sig.	Correlations
		B	Std. Error	Beta			Zero-order	Partial	Part	sr_sq	RW_u
1	(Constant)	-0.881436	0.748665		-1.17734	0.248969
	Mobility	0.0224149	0.0055518	0.520876	4.03742	0.000380066	0.431904	0.606594	0.508046	0.258111	42.9187
	Self esteem	0.00967356	0.00605306	0.205567	1.59813	0.12124	0.213648	0.289119	0.201099	0.040441	6.72454
	Sleep	0.0102456	0.00653025	0.206125	1.56894	0.127896	0.204071	0.284269	0.197426	0.0389772	6.48114
	Motivation	0.00477442	0.00642934	0.0978239	0.742599	0.463909	0.0966711	0.138976	0.0934445	0.00873187	1.45194
	Pain Right Now	0.0298816	0.00744422	0.511146	4.01406	0.000404653	0.46216	0.604369	0.505107	0.255133	42.4237
a	Dependent Variable: Risk of Future Disability									0.601394

## Sheet: ja_medication
partic	mul_r_medica	medic_mobility	medic_selfesteem	medic_sleep	medic_motivation	medic_painrightnow
p8	0.788976	1.42251	1.52434	6.30243	1.75485	88.9959
Model Summary(b)
Model	R	R Square	Adjusted R Square	Std. Error of the Estimate
1	0.788976	0.622484	0.55507	0.786523
a	Predictors: (Constant), Pain Right Now, Motivation, Self esteem, Mobility, Sleep
b	Dependent Variable: Recommendation for Step 3 Pain Relief Medication
Coefficients(a)
Model		Unstandardized Coefficients		Standardized Coefficients	t	Sig.	Correlations
		B	Std. Error	Beta			Zero-order	Partial	Part	sr_sq	RW_u
1	(Constant)	-1.11301	0.869403		-1.2802	0.21098
	Mobility	0.00521385	0.00644715	0.0962745	0.808707	0.425502	-0.0288832	0.151077	0.0939031	0.00881779	1.42251
	Self esteem	-0.00588455	0.00702924	-0.0993654	-0.837153	0.409595	-0.0076684	-0.156264	-0.0972061	0.00944903	1.52434
	Sleep	0.0129086	0.00758339	0.206362	1.70223	0.099792	0.245241	0.306235	0.197654	0.0390672	6.30243
	Motivation	-0.0067063	0.0074662	-0.109185	-0.898221	0.376727	-0.144892	-0.167354	-0.104297	0.0108779	1.75485
	Pain Right Now	0.055297	0.00864476	0.751621	6.39659	6.33829e-07	0.742494	0.770526	0.74274	0.551663	88.9959
a	Dependent Variable: Recommendation for Step 3 Pain Relief Medication									0.619875

## Sheet: ja_meds
partic	mul_r_meds	meds_mobility	meds_selfesteem	meds_sleep	meds_motivation	meds_painrightnow
p8	0.497772	0.56018	6.79949	35.5603	1.15139	55.9286
Model Summary(b)
Model	R	R Square	Adjusted R Square	Std. Error of the Estimate
1	0.497772	0.247777	0.113451	0.271079
a	Predictors: (Constant), Pain Right Now, Motivation, Self esteem, Mobility, Sleep
b	Dependent Variable: Medication
Coefficients(a)
Model		Unstandardized Coefficients		Standardized Coefficients	t	Sig.	Correlations
		B	Std. Error	Beta			Zero-order	Partial	Part	sr_sq	RW_u
1	(Constant)	-0.375038	0.299644		-1.25161	0.221067
	Mobility	0.000500473	0.00222204	0.037849	0.225231	0.823435	-0.0304269	0.0425262	0.0369167	0.00136284	0.56018
	Self esteem	-0.00190106	0.00242266	-0.131474	-0.784699	0.439219	-0.0506864	-0.14669	-0.128617	0.0165422	6.79949
	Sleep	0.00469025	0.00261365	0.307091	1.79452	0.0835352	0.313675	0.321166	0.294132	0.0865135	35.5603
	Motivation	-0.000830923	0.00257326	-0.0554066	-0.322906	0.749165	-0.115943	-0.0609102	-0.0529262	0.00280118	1.15139
	Pain Right Now	0.00670532	0.00297946	0.373283	2.25052	0.0324569	0.373749	0.39138	0.368872	0.136067	55.9286
a	Dependent Variable: Medication									0.243287

## Sheet: sdt
d	SE_d	beta	SE_beta	Z(fa)	NFA	NH	n_sigs	n_nsigs
0.96061	0.502118	3.87171	21.7063	1.88951	0	3	17	17
Medication * signal Crosstabulation
			signal		Total	hits	fa	Z(fa)	n_sigs	n_nsigs
			0	1		0.176471	0	1.88951	17	17
Medication	0	Count	17	14	31
		% within signal	100	82.3529	91.1765
	1	Count	0	3	3
		% within signal	0	17.6471	8.82353			1.3537
Total		Count	17	17	34
		% within signal	100	100	100
						P1(hit)	P2 (FA)		1-P1		1-P2	P1(1-P1)	P2(1-P2)	N1	N2	Z1	(Z1)sqd	Z2	(Z2)sqd		exp z1	exp z2	pi	2*pi	sqrt 2pi	1/sqrt 2pi	omega 1	om1 sqd	omega 2	om2 sqd		beta sqd	omsq1*n1	omsq2*n2		SE beta1	SE beta2
						0.176471	0.0294118		0.823529		0.970588	0.145329	0.0285467	17	17	-0.928899	0.862854	-1.88951	3.57024		0.649581	0.167777	3.14159	6.28319	2.50663	0.398942	0.259146	0.0671564	0.0669332	0.00448005		14.9901	1.14166	0.0761608		0.109838	1.3382

## Sheet: tval_sev
	m_nsig	s_nsig	m_sig	s_sig	tval_r
	3.82353	1.66716	4	1.58114	-0.316668
Group Statistics
	signal	N	Mean	Std. Deviation	Std. Error Mean
Current Case Severity	0	17	3.82353	1.66716	0.404345
	1	17	4	1.58114	0.383482
Independent Samples Test
		Levene's Test for Equality of Variances		t-test for Equality of Means
		F	Sig.	t	df	Sig. (2-tailed)	Mean Difference	Std. Error Difference	95% Confidence Interval of the Difference
									Lower	Upper
Current Case Severity	Equal variances assumed	0.0251718	0.874937	-0.316668	32	0.753552	-0.176471	0.557273	-1.3116	0.958658
	Equal variances not assumed			-0.316668	31.9106	0.753558	-0.176471	0.557273	-1.31172	0.958783

## Sheet: tval_dis
	m_nsig	s_nsig	m_sig	s_sig	tval_r
	2.52941	0.71743	3.41176	0.939336	-3.07794
Group Statistics
	signal	N	Mean	Std. Deviation	Std. Error Mean
Risk of Future Disability	0	17	2.52941	0.71743	0.174002
	1	17	3.41176	0.939336	0.227823
Independent Samples Test
		Levene's Test for Equality of Variances		t-test for Equality of Means
		F	Sig.	t	df	Sig. (2-tailed)	Mean Difference	Std. Error Difference	95% Confidence Interval of the Difference
									Lower	Upper
Risk of Future Disability	Equal variances assumed	1.44928	0.237473	-3.07794	32	0.00425301	-0.882353	0.28667	-1.46628	-0.298424
	Equal variances not assumed			-3.07794	29.9275	0.00443286	-0.882353	0.28667	-1.46787	-0.296834

## Sheet: tval_medication
	m_nsig	s_nsig	m_sig	s_sig	tval_r
	1.11765	0.332106	2.76471	1.14725	-5.68594
Group Statistics
	signal	N	Mean	Std. Deviation	Std. Error Mean
Recommendation for Step 3 Pain Relief Medication	0	17	1.11765	0.332106	0.0805474
	1	17	2.76471	1.14725	0.278248
Independent Samples Test
		Levene's Test for Equality of Variances		t-test for Equality of Means
		F	Sig.	t	df	Sig. (2-tailed)	Mean Difference	Std. Error Difference	95% Confidence Interval of the Difference
									Lower	Upper
Recommendation for Step 3 Pain Relief Medication	Equal variances assumed	10.6065	0.00266741	-5.68594	32	2.69956e-06	-1.64706	0.289672	-2.2371	-1.05702
	Equal variances not assumed			-5.68594	18.6629	1.88229e-05	-1.64706	0.289672	-2.25409	-1.04003

## Sheet: correl
	r_sig_sev	r_sig_dis	r_sig_decmedication	r_sig_meds	g_sev	g_dis	g_decision medication	g_meds
	0.055892	0.47794	0.708918	0.311086	0.157736	0.664855	0.946996	0.753605
Correlations
		signal	Current Case Severity	Risk of Future Disability	Recommendation for Step 3 Pain Relief Medication	Medication	pred_e_p1	p_sev_p1	p_dis_p1	p_medica_p1	p_med_p1
signal	Pearson Correlation	1	0.055892	0.47794	0.708918	0.311086	0.811956	0.128074	0.539833	0.768919	0.611894
	Sig. (2-tailed)		0.753552	0.00425301	2.69956e-06	0.0733243	5.60513e-09	0.470391	0.000983807	1.08443e-07	0.000120389
	N	34	34	34	34	34	34	34	34	34	34
Current Case Severity	Pearson Correlation	0.055892	1	0.502798	0.253775	0.280127	0.127575	0.808789	0.580106	0.184639	0.213595
	Sig. (2-tailed)	0.753552		0.0024404	0.147553	0.108577	0.472139	7.14554e-09	0.00032304	0.29585	0.225155
	N	34	34	34	34	34	34	34	34	34	34
Risk of Future Disability	Pearson Correlation	0.47794	0.502798	1	0.546952	0.34692	0.496037	0.53513	0.746083	0.506072	0.438125
	Sig. (2-tailed)	0.00425301	0.0024404		0.000816215	0.0444178	0.00285002	0.0011105	4.08909e-07	0.00226121	0.00955242
	N	34	34	34	34	34	34	34	34	34	34
Recommendation for Step 3 Pain Relief Medication	Pearson Correlation	0.708918	0.253775	0.546952	1	0.729862	0.747158	0.180116	0.535167	0.788976	0.724055
	Sig. (2-tailed)	2.69956e-06	0.147553	0.000816215		9.67563e-07	3.85353e-07	0.308045	0.00110946	2.96778e-08	1.29787e-06
	N	34	34	34	34	34	34	34	34	34	34
Medication	Pearson Correlation	0.311086	0.280127	0.34692	0.729862	1	0.375123	0.131458	0.292309	0.456813	0.497772
	Sig. (2-tailed)	0.0733243	0.108577	0.0444178	9.67563e-07		0.0288126	0.458646	0.0934353	0.00661079	0.0027396
	N	34	34	34	34	34	34	34	34	34	34
pred_e_p1	Pearson Correlation	0.811956	0.127575	0.496037	0.747158	0.375123	1	0.157736	0.664855	0.946996	0.753605
	Sig. (2-tailed)	5.60513e-09	0.472139	0.00285002	3.85353e-07	0.0288126		0.372961	1.79504e-05	2.4372e-17	2.68284e-07
	N	34	34	34	34	34	34	34	34	34	34
p_sev_p1	Pearson Correlation	0.128074	0.808789	0.53513	0.180116	0.131458	0.157736	1	0.717253	0.228291	0.264092
	Sig. (2-tailed)	0.470391	7.14554e-09	0.0011105	0.308045	0.458646	0.372961		1.81413e-06	0.194084	0.131235
	N	34	34	34	34	34	34	34	34	34	34
p_dis_p1	Pearson Correlation	0.539833	0.580106	0.746083	0.535167	0.292309	0.664855	0.717253	1	0.678305	0.587234
	Sig. (2-tailed)	0.000983807	0.00032304	4.08909e-07	0.00110946	0.0934353	1.79504e-05	1.81413e-06		1.0415e-05	0.000261212
	N	34	34	34	34	34	34	34	34	34	34
p_medica_p1	Pearson Correlation	0.768919	0.184639	0.506072	0.788976	0.456813	0.946996	0.228291	0.678305	1	0.917715
	Sig. (2-tailed)	1.08443e-07	0.29585	0.00226121	2.96778e-08	0.00661079	2.4372e-17	0.194084	1.0415e-05		2.24177e-14
	N	34	34	34	34	34	34	34	34	34	34
p_med_p1	Pearson Correlation	0.611894	0.213595	0.438125	0.724055	0.497772	0.753605	0.264092	0.587234	0.917715	1
	Sig. (2-tailed)	0.000120389	0.225155	0.00955242	1.29787e-06	0.0027396	2.68284e-07	0.131235	0.000261212	2.24177e-14
	N	34	34	34	34	34	34	34	34	34	34
**	Correlation is significant at the 0.01 level (2-tailed).
*	Correlation is significant at the 0.05 level (2-tailed).
