# Supplementary material for: Judgement analysis of case severity and future risk of disability regarding chronic low back pain by general practitioners in Ireland
Source: PLoS One. 2018 Mar 26;13(3):e0194387. doi: 10.1371/journal.pone.0194387 (PMC5868792; doi:10.1371/journal.pone.0194387)
Supplement: S2 Data — (ZIP) [file pone.0194387.s002.zip › P9_summary_without_repeats.xls]

## Sheet: summary
partic	mul_r_sev	sev_mobility	sev_selfesteem	sev_sleep	sev_motivation	sev_painrightnow	mul_r_dis	dis_mobility	dis_selfesteem	dis_sleep	dis_motivation	dis_painrightnow	mul_r_medica	medic_mobility	medic_selfesteem	medic_sleep	medic_motivation	medic_painrightnow	mul_r_meds	meds_mobility	meds_selfesteem	meds_sleep	meds_motivation	meds_painrightnow	d	SE_d	beta	SE_beta	Z(fa)	NFA	NH	m_sigsev	s_sigsev	m_nsigsev	s_nsigsev	tval_rsev	m_sigdis	s_sigdis	m_nsigdis	s_nsigdis	tval_rdis	m_sigmed	s_sigmed	m_nsigmed	s_nsigmed	tval_rmed	r_sig_sev	r_sig_dis	r_sig_decmedication
p1	0.875	71.3326	0.23	1.18761	0.368463	26.8814	0.56	4.95456	25.3006	3.75661	62.9944	2.99387	0.901	1.63553	0.837473	1.89513	0.745831	94.886	0.86	3.95317	10.0954	6.34053	3.84616	75.7647	2.07287	0.234534	1	0.251936	1.03643	3	17	3.35	0.812728	4.05	0.887041	-2.6021	4.3	1.26074	3.95	1.46808	0.808858	2.75	0.850696	4	0.561951	-5.483	.389*	-0.130099	.665**
[truncated: 11 more columns]

## Sheet: ja_sev
partic	mul_r_sev	sev_mobility	sev_selfesteem	sev_sleep	sev_motivation	sev_painrightnow
p1	0.875	71.3326	0.23	1.18761	0.368463	26.8814
Model Summary(b)
Model	R	R Square	Adjusted R Square	Std. Error of the Estimate
1	0.875	0.766001	0.731589	0.472216
a	Predictors: (Constant), Pain Right Now, Self esteem, Mobility, Motivation, Sleep
b	Dependent Variable: Current Case Severity
Coefficients(a)
Model		Unstandardized Coefficients		Standardized Coefficients	t	Sig.	Correlations
		B	Std. Error	Beta			Zero-order	Partial	Part	sr_sq	RW_u
1	(Constant)	0.31815	0.476632	0	0.667497	0.50896	0	0	0
	Mobility	0.0329081	0.00350512	0.797489	9.3886	5.72157e-11	0.715891	0.849496	0.778876	0.606648	71.3326
	Self esteem	0.00206957	0.00388204	0.0462695	0.533114	0.597422	0.123004	0.0910486	0.0442271	0.00195603	0.23
	Sleep	0.00511076	0.00421882	0.107016	1.21142	0.234088	0.14843	0.203413	0.100499	0.0101	1.18761
	Motivation	-0.00290114	0.00429948	-0.0589652	-0.674766	0.504387	0.0294598	-0.114954	-0.0559785	0.00313359	0.368463
	Pain Right Now	0.0287494	0.00498822	0.486824	5.76345	1.74747e-06	0.35998	0.702978	0.478135	0.228613	26.8814
a	Dependent Variable: Current Case Severity									0.850451

## Sheet: ja_dis
partic	mul_r_dis	dis_mobility	dis_selfesteem	dis_sleep	dis_motivation	dis_painrightnow
p1	0.56	4.95456	25.3006	3.75661	62.9944	2.99387
Model Summary(b)
Model	R	R Square	Adjusted R Square	Std. Error of the Estimate
1	0.56	0.314102	0.213235	1.20833
a	Predictors: (Constant), Pain Right Now, Self esteem, Mobility, Motivation, Sleep
b	Dependent Variable: Risk of Future Disability
Coefficients(a)
Model		Unstandardized Coefficients		Standardized Coefficients	t	Sig.	Correlations
		B	Std. Error	Beta			Zero-order	Partial	Part	sr_sq	RW_u
1	(Constant)	0.915004	1.21963	0	0.750232	0.458276	0	0	0
	Mobility	0.0080069	0.00896906	0.129827	0.892725	0.37828	0.214633	0.151338	0.126797	0.0160774	4.95456
	Self esteem	0.0200394	0.00993353	0.299762	2.01735	0.0516094	0.256435	0.326957	0.28653	0.0820996	25.3006
	Sleep	0.00839168	0.0107953	0.117568	0.777344	0.442331	0.0733495	0.132144	0.110409	0.0121901	3.75661
	Motivation	0.0350208	0.0110017	0.476246	3.18322	0.00310949	0.403364	0.479165	0.452123	0.204415	62.9944
	Pain Right Now	-0.00885771	0.0127641	-0.100356	-0.693955	0.492425	-0.0861286	-0.118178	-0.0985648	0.00971502	2.99387
a	Dependent Variable: Risk of Future Disability									0.324497

## Sheet: ja_medication
partic	mul_r_medica	medic_mobility	medic_selfesteem	medic_sleep	medic_motivation	medic_painrightnow
p1	0.901	1.63553	0.837473	1.89513	0.745831	94.886
Model Summary(b)
Model	R	R Square	Adjusted R Square	Std. Error of the Estimate
1	0.901	0.811315	0.783567	0.562921
a	Predictors: (Constant), Pain Right Now, Self esteem, Mobility, Motivation, Sleep
b	Dependent Variable: Recommendation for Step 3 Pain Relief Medication
Coefficients(a)
Model		Unstandardized Coefficients		Standardized Coefficients	t	Sig.	Correlations
		B	Std. Error	Beta			Zero-order	Partial	Part	sr_sq	RW_u
1	(Constant)	0.17231	0.526942	0	0.327	0.745672	0	0	0
	Mobility	0.00482527	0.0038751	0.11191	1.2452	0.221572	-0.0175213	0.208841	0.109298	0.011946	1.63553
	Self esteem	-0.00382415	0.0042918	-0.0818228	-0.891037	0.379172	-0.0582974	-0.151058	-0.078211	0.00611696	0.837473
	Sleep	0.00625174	0.00466414	0.125282	1.34038	0.189009	0.110206	0.224031	0.117653	0.0138421	1.89513
	Motivation	0.00399693	0.0047533	0.0777459	0.840873	0.406294	0.129343	0.142732	0.0738079	0.0054476	0.745831
	Pain Right Now	0.0523043	0.00551475	0.847629	9.48443	4.44485e-11	0.839253	0.851884	0.832499	0.693054	94.886
a	Dependent Variable: Recommendation for Step 3 Pain Relief Medication									0.730407

## Sheet: ja_meds
partic	mul_r_meds	meds_mobility	meds_selfesteem	meds_sleep	meds_motivation	meds_painrightnow
p1	0.86	3.95317	10.0954	6.34053	3.84616	75.7647
Model Summary(b)
Model	R	R Square	Adjusted R Square	Std. Error of the Estimate
1	0.86	0.739621	0.70133	0.276735
a	Predictors: (Constant), Pain Right Now, Self esteem, Mobility, Motivation, Sleep
b	Dependent Variable: Medication
Coefficients(a)
Model		Unstandardized Coefficients		Standardized Coefficients	t	Sig.	Correlations
		B	Std. Error	Beta			Zero-order	Partial	Part	sr_sq	RW_u
1	(Constant)	-1.17432	0.279323	0	-4.20417	0.000179683	0	0	0
	Mobility	0.00404137	0.00205412	0.176288	1.96745	0.057333	0.0607508	0.319706	0.172174	0.0296438	3.95317
	Self esteem	-0.0071528	0.00227501	-0.287848	-3.14408	0.00344871	-0.249735	-0.474607	-0.275142	0.0757031	10.0954
	Sleep	0.00616039	0.00247238	0.23219	2.49169	0.0177531	0.133985	0.392947	0.21805	0.047546	6.34053
	Motivation	0.00488971	0.00251964	0.178889	1.94064	0.0606306	0.240538	0.315786	0.169827	0.0288414	3.84616
	Pain Right Now	0.0251787	0.00292327	0.767449	8.61319	4.61018e-10	0.759512	0.828088	0.753751	0.56814	75.7647
a	Dependent Variable: Medication									0.749874

## Sheet: sdt
d	SE_d	beta	SE_beta	Z(fa)	NFA	NH	n_sigs	n_nsigs
2.07287	0.234534	1	0.251936	1.03643	3	17	20	20
Medication * signal Crosstabulation
			signal		Total	hits	fa	Z(fa)	n_sigs	n_nsigs
			0	0		0.85	0.15	1.03643	20	20
Medication	0	Count	17	3	20
		% within signal	0.85	0.15	0.5
	1	Count	3	17	20
		% within signal	0.15	0.85	0.5			0
Total		Count	20	20	40
		% within signal	1	1	1
						P1(hit)	P2 (FA)		1-P1		1-P2	P1(1-P1)	P2(1-P2)	N1	N2	Z1	(Z1)sqd	Z2	(Z2)sqd		exp z1	exp z2	pi	2*pi	sqrt 2pi	1/sqrt 2pi	omega 1	om1 sqd	omega 2	om2 sqd		beta sqd	omsq1*n1	omsq2*n2		SE beta1	SE beta2
						0.85	0.15		0.15		0.85	0.1275	0.1275	20	20	1.03643	1.07419	-1.03643	1.07419		0.584442	0.584442	3.14159	6.28319	2.50663	0.398942	0.233159	0.054363	0.233159	0.054363		1	1.08726	1.08726		0.125968	0.125968

## Sheet: tval_sev
	m_sig	s_sig	m_nsig	s_nsig	tval_r
	3.35	0.812728	4.05	0.887041	-2.6021
Group Statistics
	signal	N	Mean	Std. Deviation	Std. Error Mean
Current Case Severity	0	20	3.35	0.812728	0.181731
	1	20	4.05	0.887041	0.198348
Independent Samples Test
		Levene's Test for Equality of Variances		t-test for Equality of Means
		F	Sig.	t	df	Sig. (2-tailed)	Mean Difference	Std. Error Difference	95% Confidence Interval of the Difference
									Lower	Upper
Current Case Severity	Equal variances assumed	0.325665	0.571583	-2.6021	38	0.0131365	-0.7	0.269014	-1.24459	-0.15541
	Equal variances not assumed	0	0	-2.6021	37.7128	0.013168	-0.7	0.269014	-1.24473	-0.155274

## Sheet: tval_dis
	m_sig	s_sig	m_nsig	s_nsig	tval_r
	4.3	1.26074	3.95	1.46808	0.808858
Group Statistics
	signal	N	Mean	Std. Deviation	Std. Error Mean
Risk of Future Disability	.00	20	4.3	1.26074	0.281911
	1.00	20	3.95	1.46808	0.328273
Independent Samples Test
		Levene's Test for Equality of Variances		t-test for Equality of Means
		F	Sig.	t	df	Sig. (2-tailed)	Mean Difference	Std. Error Difference	95% Confidence Interval of the Difference
									Lower	Upper
Risk of Future Disability	Equal variances assumed	0.0252064	0.874695	0.808858	38	0.423632	0.35	0.432709	-0.525973	1.22597
	Equal variances not assumed	0	0	0.808858	37.1519	0.423747	0.35	0.432709	-0.52663	1.22663

## Sheet: tval_medication
	m_sig	s_sig	m_nsig	s_nsig	tval_r
	2.75	0.850696	4	0.561951	-5.483
Group Statistics
	signal	N	Mean	Std. Deviation	Std. Error Mean
Recommendation for Step 3 Pain Relief Medication	0	20	2.75	0.850696	0.190221
	1	20	4	0.561951	0.125656
Independent Samples Test
		Levene's Test for Equality of Variances		t-test for Equality of Means
		F	Sig.	t	df	Sig. (2-tailed)	Mean Difference	Std. Error Difference	95% Confidence Interval of the Difference
									Lower	Upper
Recommendation for Step 3 Pain Relief Medication	Equal variances assumed	4.9	0.0329336	-5.483	38	2.91306e-06	-1.25	0.227977	-1.71152	-0.788484
	Equal variances not assumed	0	0	-5.483	32.9295	4.46199e-06	-1.25	0.227977	-1.71386	-0.786139

## Sheet: correl
	r_sig_sev	r_sig_dis	r_sig_decmedication	r_sig_meds	g_sev	g_dis	g_decision medication	g_meds
	.389*	-0.130099	.665**	.700**	.472**	-0.150794	.990**	.934**
Correlations
		signal	Current Case Severity	Risk of Future Disability	Recommendation for Step 3 Pain Relief Medication	Medication	pred_e_p1	p_sev_p1	p_dis_p1	p_medica_p1	p_med_p1
signal	Pearson Correlation	1	.389*	-0.130099	.665**	.700**	.824**	.389*	-0.124217	.816**	.769**
	Sig. (2-tailed)	0	0.0131365	0.423632	2.91306e-06	4.98024e-07	6.65427e-11	0.0131905	0.445065	1.41416e-10	6.64734e-09
	N	40	40	40	40	40	40	40	40	40	40
Current Case Severity	Pearson Correlation	.389*	1	0.216832	.517**	.444**	.413**	.875**	0.223336	.461**	.473**
	Sig. (2-tailed)	0.0131365	0	0.178971	0.000637523	0.00406383	0.008089	1.50972e-13	0.165967	0.0027539	0.00205348
	N	40	40	40	40	40	40	40	40	40	40
Risk of Future Disability	Pearson Correlation	-0.130099	0.216832	1	0.12105	-0.0929278	-0.0845121	0.143014	.560**	-0.0342436	-0.014986
	Sig. (2-tailed)	0.423632	0.178971	0	0.456846	0.568456	0.604122	0.378665	0.000169188	0.833848	0.926873
	N	40	40	40	40	40	40	40	40	40	40
Recommendation for Step 3 Pain Relief Medication	Pearson Correlation	.665**	.517**	0.12105	1	.824**	.851**	.453**	-0.0524912	.859**	.822**
	Sig. (2-tailed)	2.91306e-06	0.000637523	0.456846	0	6.42545e-11	3.55242e-12	0.0033691	0.747697	1.31104e-12	8.29152e-11
	N	40	40	40	40	40	40	40	40	40	40
Medication	Pearson Correlation	.700**	.444**	-0.0929278	.824**	1	.803**	.465**	-0.0229961	.822**	.860**
	Sig. (2-tailed)	4.98024e-07	0.00406383	0.568456	6.42545e-11	0	4.48802e-10	0.00251386	0.887991	7.6137e-11	1.16803e-12
	N	40	40	40	40	40	40	40	40	40	40
pred_e_p1	Pearson Correlation	.824**	.413**	-0.0845121	.851**	.803**	1	.472**	-0.150794	.990**	.934**
	Sig. (2-tailed)	6.65427e-11	0.008089	0.604122	3.55242e-12	4.48802e-10	0	0.00211435	0.352999	2.42232e-34	1.46749e-18
	N	40	40	40	40	40	40	40	40	40	40
p_sev_p1	Pearson Correlation	.389*	.875**	0.143014	.453**	.465**	.472**	1	0.255179	.527**	.540**
	Sig. (2-tailed)	0.0131905	1.50972e-13	0.378665	0.0033691	0.00251386	0.00211435	0	0.112026	0.00047969	0.000318209
	N	40	40	40	40	40	40	40	40	40	40
p_dis_p1	Pearson Correlation	-0.124217	0.223336	.560**	-0.0524912	-0.0229961	-0.150794	0.255179	1	-0.0611004	-0.0267393
	Sig. (2-tailed)	0.445065	0.165967	0.000169188	0.747697	0.887991	0.352999	0.112026	0	0.708011	0.869904
	N	40	40	40	40	40	40	40	40	40	40
p_medica_p1	Pearson Correlation	.816**	.461**	-0.0342436	.859**	.822**	.990**	.527**	-0.0611004	1	.956**
	Sig. (2-tailed)	1.41416e-10	0.0027539	0.833848	1.31104e-12	7.6137e-11	2.42232e-34	0.00047969	0.708011	0	6.99747e-22
	N	40	40	40	40	40	40	40	40	40	40
p_med_p1	Pearson Correlation	.769**	.473**	-0.014986	.822**	.860**	.934**	.540**	-0.0267393	.956**	1
	Sig. (2-tailed)	6.64734e-09	0.00205348	0.926873	8.29152e-11	1.16803e-12	1.46749e-18	0.000318209	0.869904	6.99747e-22	0
	N	40	40	40	40	40	40	40	40	40	40
**	Correlation is significant at the 0.01 level (2-tailed).
*	Correlation is significant at the 0.05 level (2-tailed).

[truncated: 2 more sheets: corr_p17_severity, corr_p29_disability]
